# Supplementary material for: A guide to value of information methods for prioritising research in health impact modelling
Source: Epidemiol Methods. Author manuscript; Available in PMC 2022 Feb 3. (PMC7612319; doi:10.1515/em-2021-0012)
Supplement: 1 [file EMS140913-supplement-1.zip]

Archive with 1 entries (1 files):
- j_em-2021-0012_suppl_001.csv
