# Supplementary material for: A guide to value of information methods for prioritising research in health impact modelling
Source: Epidemiol Methods. Author manuscript; Available in PMC 2022 Feb 3. (PMC7612319; doi:10.1515/em-2021-0012)
Supplement: 1 [file EMS140913-supplement-1.zip › j_em-2021-0012_suppl_001.csv]

	X	draw	alpha	beta	gamma	tau	cause_code	age_code
1	19001	1	3.087270815	0.009616687	0.517402626	3.782585593	cvd_stroke	45
2	19002	2	24.62661539	0.001844369	0.41874554	5.218885566	cvd_stroke	45
3	19003	3	1.99968293	0.002341442	0.92097067	5.638086809	cvd_stroke	45
4	19004	4	2.556996389	0.002532687	0.842158339	5.258240762	cvd_stroke	45
5	19005	5	3.516356446	0.026049927	0.377494691	4.842088823	cvd_stroke	45
6	19006	6	18.97144783	0.013469429	0.214123607	4.33400871	cvd_stroke	45
7	19007	7	2.855847189	0.016654255	0.575027936	5.316979064	cvd_stroke	45
8	19008	8	15.16650396	0.010916951	0.284297249	2.540749227	cvd_stroke	45
9	19009	9	1.775861222	0.012427198	0.662539614	3.744602279	cvd_stroke	45
10	19010	10	2.632221437	0.009416754	0.757176522	4.986835251	cvd_stroke	45
11	19011	11	2.052756613	0.003489751	0.918322352	5.59441579	cvd_stroke	45
12	19012	12	2.689195072	0.005518221	0.915966867	5.682584815	cvd_stroke	45
13	19013	13	2.385877131	0.039652095	0.534142498	2.403929735	cvd_stroke	45
14	19014	14	3.40672939	0.02170187	0.425274813	4.075408187	cvd_stroke	45
15	19015	15	3.840469894	0.050453716	0.277065751	4.881316927	cvd_stroke	45
16	19016	16	1.869480626	0.014360497	0.81161196	3.438365013	cvd_stroke	45
17	19017	17	6.344687775	0.011540437	0.376647915	4.661089114	cvd_stroke	45
18	19018	18	8.644361208	0.016556646	0.312496149	4.066921491	cvd_stroke	45
19	19019	19	2.480320839	0.011490036	0.627589214	5.322058214	cvd_stroke	45
20	19020	20	26.33264689	0.004419294	0.312373866	2.666126582	cvd_stroke	45
21	19021	21	4.65938893	0.015712302	0.418519503	3.644354528	cvd_stroke	45
22	19022	22	3.869983526	0.007544078	0.526987546	2.827781418	cvd_stroke	45
23	19023	23	2.483568563	0.003666108	0.691925684	3.496641571	cvd_stroke	45
24	19024	24	186.92318	0.000682507	0.298875206	4.242945375	cvd_stroke	45
25	19025	25	5.087104697	0.008944729	0.436922189	5.521959878	cvd_stroke	45
26	19026	26	2.512569127	0.004967742	0.934429734	2.693403877	cvd_stroke	45
27	19027	27	10.39768021	0.011417012	0.336152427	3.825834566	cvd_stroke	45
28	19028	28	1.950451662	0.013209924	0.760951977	5.754789019	cvd_stroke	45
29	19029	29	92.09117218	0.000755441	0.363930358	2.805119354	cvd_stroke	45
30	19030	30	2.327758856	0.005744739	0.866669878	5.18539451	cvd_stroke	45
31	19031	31	12.77061561	0.018412019	0.246878301	3.655118659	cvd_stroke	45
32	19032	32	2.193023812	0.021613555	0.517574973	4.613575394	cvd_stroke	45
33	19033	33	2.517328855	0.057713718	0.358414341	3.116784392	cvd_stroke	45
34	19034	34	2.396636441	0.018604291	0.546753533	2.600414879	cvd_stroke	45
35	19035	35	2.558186024	0.016915042	0.557345342	4.35471102	cvd_stroke	45
36	19036	36	2.624842254	0.032076006	0.425166827	4.756284693	cvd_stroke	45
37	19037	37	3.126187526	0.017652674	0.513909691	4.228280277	cvd_stroke	45
38	19038	38	2.66280979	0.02537953	0.519477266	3.083026877	cvd_stroke	45
39	19039	39	27.38993353	0.00338778	0.34168577	4.417935129	cvd_stroke	45
40	19040	40	22.69287794	0.009284871	0.265753329	3.785542341	cvd_stroke	45
41	19041	41	54.99786491	0.002622954	0.300408574	3.063706254	cvd_stroke	45
42	19042	42	33.25029592	0.002226556	0.361302798	4.294984989	cvd_stroke	45
43	19043	43	3.848809146	0.021331024	0.377643302	5.325942665	cvd_stroke	45
44	19044	44	2.760044904	0.027904194	0.456252546	5.449085073	cvd_stroke	45
45	19045	45	2.173352908	0.014324358	0.607099955	4.254252504	cvd_stroke	45
46	19046	46	8.759780939	0.009489872	0.365532384	4.90805394	cvd_stroke	45
47	19047	47	6.640209328	0.010262895	0.397969677	4.528390954	cvd_stroke	45
48	19048	48	32.58556802	0.001749138	0.408851834	3.965342422	cvd_stroke	45
49	19049	49	2.404340909	0.025077763	0.439531369	4.255610793	cvd_stroke	45
50	19050	50	2.984444592	0.030206942	0.382024767	2.811609406	cvd_stroke	45
51	19051	51	3.426364196	0.036385446	0.375382504	3.32139743	cvd_stroke	45
52	19052	52	3.886400936	0.00733684	0.509156847	4.206643455	cvd_stroke	45
53	19053	53	2.16508784	0.020701205	0.555066434	5.258074017	cvd_stroke	45
54	19054	54	5.746415504	0.021373405	0.314069611	3.099884804	cvd_stroke	45
55	19055	55	2.336932027	0.044362298	0.55486028	3.750689134	cvd_stroke	45
56	19056	56	2.838301714	0.016462803	0.473243002	3.256781086	cvd_stroke	45
57	19057	57	2.708905643	0.020128357	0.424849745	2.628668561	cvd_stroke	45
58	19058	58	7.267917483	0.012573297	0.348357247	4.749191346	cvd_stroke	45
59	19059	59	107.1055501	0.000923426	0.343239678	5.032420981	cvd_stroke	45
60	19060	60	9.252848064	0.005037534	0.424928458	4.940138066	cvd_stroke	45
61	19061	61	3.956025575	0.010436198	0.466874519	4.598424015	cvd_stroke	45
62	19062	62	2.602305341	0.034325943	0.457869845	4.882226785	cvd_stroke	45
63	19063	63	19.56831047	0.002526311	0.430235578	3.603215527	cvd_stroke	45
64	19064	64	2.291841226	0.013535287	0.589452589	4.289640609	cvd_stroke	45
65	19065	65	26.94172106	0.00447017	0.302636922	2.781720366	cvd_stroke	45
66	19066	66	2.483746732	0.003315785	0.919116758	5.347147546	cvd_stroke	45
67	19067	67	52.54339581	0.00200161	0.324320999	3.127560246	cvd_stroke	45
68	19068	68	3.214128622	0.018260567	0.443390668	5.44738234	cvd_stroke	45
69	19069	69	6.229767975	0.027700092	0.291290647	2.484765969	cvd_stroke	45
70	19070	70	12.28595388	0.003485363	0.428319845	2.662224657	cvd_stroke	45
71	19071	71	2.879416775	0.009971507	0.590506982	5.111016233	cvd_stroke	45
72	19072	72	24.78759126	0.003857315	0.331997769	2.56743743	cvd_stroke	45
73	19073	73	81.94288009	0.001374905	0.320473641	2.545022586	cvd_stroke	45
74	19074	74	3.262367729	0.021724852	0.466973449	5.78517028	cvd_stroke	45
75	19075	75	5.444915759	0.03011166	0.312766474	3.696738918	cvd_stroke	45
76	19076	76	5.664767461	0.00894385	0.414915312	5.088631848	cvd_stroke	45
77	19077	77	2.856555489	0.007368848	0.586479121	5.819593395	cvd_stroke	45
78	19078	78	2.971583884	0.04192935	0.356564098	4.10973084	cvd_stroke	45
79	19079	79	3.389955222	0.034827974	0.385318427	2.482087658	cvd_stroke	45
80	19080	80	2.33091851	0.010649017	0.670825413	4.258366208	cvd_stroke	45
81	19081	81	2.219860353	0.016924916	0.573544496	5.178278656	cvd_stroke	45
82	19082	82	10.24510598	0.007106944	0.362926904	3.603237118	cvd_stroke	45
83	19083	83	14.06544085	0.015450777	0.241613811	4.528802447	cvd_stroke	45
84	19084	84	4.88194596	0.014623384	0.413894115	3.710184109	cvd_stroke	45
85	19085	85	3.894083166	0.021927416	0.382414407	2.595163346	cvd_stroke	45
86	19086	86	2.130526437	0.03160881	0.463173478	4.704393762	cvd_stroke	45
87	19087	87	2.431234131	0.002963158	0.979017189	3.307281738	cvd_stroke	45
88	19088	88	2.286495692	0.046578238	0.431301647	2.685363745	cvd_stroke	45
89	19089	89	3.156658739	0.008102705	0.532694173	3.374954534	cvd_stroke	45
90	19090	90	2.184605825	0.03046223	0.468009904	5.007740855	cvd_stroke	45
91	19091	91	2.405254581	0.014165025	0.556146214	5.141194125	cvd_stroke	45
92	19092	92	3.127344091	0.020915204	0.441261333	5.487368908	cvd_stroke	45
93	19093	93	7.595807913	0.007479569	0.400556619	2.434950917	cvd_stroke	45
94	19094	94	28.70839678	0.003285958	0.339802971	3.554889984	cvd_stroke	45
95	19095	95	3.056178731	0.025149536	0.435062595	3.203579509	cvd_stroke	45
96	19096	96	2.922719707	0.023497277	0.50189818	3.178789418	cvd_stroke	45
97	19097	97	15.48382557	0.006891733	0.339881347	5.03888163	cvd_stroke	45
98	19098	98	21.89531797	0.010819325	0.226926936	5.672283928	cvd_stroke	45
99	19099	99	2.373583918	0.028774986	0.447331016	4.615359662	cvd_stroke	45
100	19100	100	2.481259252	0.021962321	0.495626843	4.765424342	cvd_stroke	45
101	19101	101	2.469994127	0.006380321	0.634177221	5.186824766	cvd_stroke	45
102	19102	102	23.24690879	0.002796093	0.376757774	4.568454805	cvd_stroke	45
103	19103	103	130.7271451	0.000524223	0.399757173	3.022721632	cvd_stroke	45
104	19104	104	38.75136495	0.002064057	0.359661607	4.573509761	cvd_stroke	45
105	19105	105	2.819204437	0.03848163	0.323886575	5.022175769	cvd_stroke	45
106	19106	106	13.53315364	0.002335382	0.440398101	3.786454033	cvd_stroke	45
107	19107	107	2.71800142	0.048365196	0.363456503	4.950222181	cvd_stroke	45
108	19108	108	2.353231227	0.002514347	1.314301667	3.7893905	cvd_stroke	45
109	19109	109	3.529827849	0.02937524	0.369909291	3.888519078	cvd_stroke	45
110	19110	110	3.031550994	0.006821694	0.613286511	4.466491858	cvd_stroke	45
111	19111	111	3.612083888	0.018686531	0.442445203	5.766557143	cvd_stroke	45
112	19112	112	1.961176448	0.021629743	0.591828646	4.945085815	cvd_stroke	45
113	19113	113	166.7871249	0.000438414	0.363451842	4.522705812	cvd_stroke	45
114	19114	114	5.272959677	0.011030977	0.414092397	4.263441665	cvd_stroke	45
115	19115	115	3.704365671	0.018677913	0.411399544	2.731549112	cvd_stroke	45
116	19116	116	1.896144887	0.001232309	1.369621619	4.847146666	cvd_stroke	45
117	19117	117	2.308094919	0.004244918	0.973018575	5.102454559	cvd_stroke	45
118	19118	118	7.633168661	0.004663935	0.48400592	3.788527897	cvd_stroke	45
119	19119	119	4.112543567	0.029247507	0.328580182	2.55116305	cvd_stroke	45
120	19120	120	99.13928511	0.000765451	0.355274972	2.494391539	cvd_stroke	45
121	19121	121	2.615847833	0.026995756	0.419372745	4.859593222	cvd_stroke	45
122	19122	122	9.491241371	0.006216783	0.357297631	5.180097324	cvd_stroke	45
123	19123	123	2.514400209	0.023154881	0.47285601	3.291182167	cvd_stroke	45
124	19124	124	3.614942329	0.00483498	0.609142664	3.837111362	cvd_stroke	45
125	19125	125	16.49799586	0.006221886	0.32265884	4.081374822	cvd_stroke	45
126	19126	126	2.451354461	0.035225747	0.457348995	4.136322891	cvd_stroke	45
127	19127	127	2.501071669	0.013017657	0.494783238	3.914835358	cvd_stroke	45
128	19128	128	3.039486229	0.012579374	0.518210793	4.114010887	cvd_stroke	45
129	19129	129	1.668185257	0.005684674	0.735075573	5.773706243	cvd_stroke	45
130	19130	130	3.060941715	0.045569802	0.350541297	2.481831119	cvd_stroke	45
131	19131	131	2.528101227	0.011311456	0.8258964	3.776284943	cvd_stroke	45
132	19132	132	30.10787962	0.004633426	0.29012899	5.349143379	cvd_stroke	45
133	19133	133	42.80677457	0.001353396	0.382316261	5.55281159	cvd_stroke	45
134	19134	134	6.487784147	0.017635941	0.362299272	3.588477841	cvd_stroke	45
135	19135	135	3.116614973	0.017154823	0.508500934	5.267546561	cvd_stroke	45
136	19136	136	3.103741781	0.015702761	0.499621837	2.695241321	cvd_stroke	45
137	19137	137	2.536898117	0.042997833	0.380697223	2.580635429	cvd_stroke	45
138	19138	138	4.075976428	0.00258926	0.591344951	5.118229517	cvd_stroke	45
139	19139	139	4.64691372	0.030531829	0.3089709	5.272532038	cvd_stroke	45
140	19140	140	2.951080396	0.034101411	0.377873295	2.457694871	cvd_stroke	45
141	19141	141	3.005080567	0.019438301	0.46009619	5.745349251	cvd_stroke	45
142	19142	142	2.317311254	0.018688672	0.550290553	4.473406707	cvd_stroke	45
143	19143	143	2.306132002	0.007299236	0.724075421	5.280209733	cvd_stroke	45
144	19144	144	24.02197792	0.006464249	0.247874975	4.168993362	cvd_stroke	45
145	19145	145	12.63518401	0.013007767	0.259573461	5.470626126	cvd_stroke	45
146	19146	146	135.1659211	0.000998265	0.297886551	4.632195304	cvd_stroke	45
147	19147	147	3.608376124	0.023599945	0.410000281	5.425780558	cvd_stroke	45
148	19148	148	2.234963874	0.010601402	0.68324933	4.337629242	cvd_stroke	45
149	19149	149	2.540968854	0.007986915	0.599640124	4.665277419	cvd_stroke	45
150	19150	150	11.58260504	0.005584659	0.381193257	5.089930324	cvd_stroke	45
151	19151	151	2.609432225	0.021551928	0.515011545	4.157254102	cvd_stroke	45
152	19152	152	3.480686126	0.006726015	0.567717351	2.481784318	cvd_stroke	45
153	19153	153	128.5210476	0.001517336	0.277102981	5.485899397	cvd_stroke	45
154	19154	154	33.02132334	0.001887293	0.38197492	4.160961761	cvd_stroke	45
155	19155	155	2.322916977	0.01811451	0.569440047	2.610719761	cvd_stroke	45
156	19156	156	1.839553981	0.006094621	0.798244333	2.728329184	cvd_stroke	45
157	19157	157	3.314090564	0.03222257	0.39779267	3.902301617	cvd_stroke	45
158	19158	158	1.920498728	0.023487544	0.497066112	2.898415326	cvd_stroke	45
159	19159	159	2.613601249	0.013754388	0.547736636	4.011912011	cvd_stroke	45
160	19160	160	19.06299455	0.001530888	0.455318345	5.474446962	cvd_stroke	45
161	19161	161	7.90283597	0.011816127	0.360573276	2.461704181	cvd_stroke	45
162	19162	162	2.611907377	0.00862232	0.639050582	5.596588981	cvd_stroke	45
163	19163	163	3.053006289	0.000908237	0.864388312	5.063272932	cvd_stroke	45
164	19164	164	2.702593209	0.008752716	0.703788936	4.499699539	cvd_stroke	45
165	19165	165	4.514800597	0.023587444	0.3497873	3.219644526	cvd_stroke	45
166	19166	166	15.70116477	0.006078674	0.322678834	2.837797632	cvd_stroke	45
167	19167	167	2.163990657	0.084047801	0.37823928	3.061153986	cvd_stroke	45
168	19168	168	14.39213783	0.004202419	0.362707053	4.885011145	cvd_stroke	45
169	19169	169	3.550224621	0.049346935	0.30156517	5.868696844	cvd_stroke	45
170	19170	170	1.550665614	0.064213317	0.304980342	5.7302215	cvd_stroke	45
171	19171	171	3.986725417	0.01332379	0.376595421	3.911953016	cvd_stroke	45
172	19172	172	20.43427263	0.002434338	0.404024622	4.411637568	cvd_stroke	45
173	19173	173	16.57694031	0.008462488	0.313068854	5.074624589	cvd_stroke	45
174	19174	174	15.40476046	0.00892251	0.293571901	5.184461914	cvd_stroke	45
175	19175	175	21.48147213	0.006272596	0.295329143	3.240484574	cvd_stroke	45
176	19176	176	2.301129803	0.007160434	0.6793605	3.915223075	cvd_stroke	45
177	19177	177	15.36726109	0.008271741	0.329774414	3.761946859	cvd_stroke	45
178	19178	178	2.016035314	0.002444993	0.812966558	5.732183783	cvd_stroke	45
179	19179	179	11.90555364	0.00651653	0.372595628	3.578928403	cvd_stroke	45
180	19180	180	26.22942128	0.002171193	0.347687323	3.500034634	cvd_stroke	45
181	19181	181	2.832156353	0.014149298	0.575734858	5.576327794	cvd_stroke	45
182	19182	182	2.755410249	0.014358795	0.554962384	4.912296393	cvd_stroke	45
183	19183	183	4.872520689	0.01146389	0.445455616	4.807649984	cvd_stroke	45
184	19184	184	16.28135463	0.004957034	0.358857153	5.273687715	cvd_stroke	45
185	19185	185	4.018027641	0.007649134	0.518081494	3.091283083	cvd_stroke	45
186	19186	186	40.64677846	0.006382879	0.22605727	5.242037121	cvd_stroke	45
187	19187	187	2.195172815	0.014746581	0.741203641	4.71107931	cvd_stroke	45
188	19188	188	55.80880205	0.001146886	0.385383267	2.810387953	cvd_stroke	45
189	19189	189	4.02463201	0.024436823	0.361293803	3.435047828	cvd_stroke	45
190	19190	190	3.801828947	0.016348818	0.430268823	5.066054771	cvd_stroke	45
191	19191	191	2.921291044	0.021586154	0.46814846	3.481406393	cvd_stroke	45
192	19192	192	2.094621966	0.033735279	0.623821023	3.013156977	cvd_stroke	45
193	19193	193	2.736615953	0.001898466	0.897960798	5.681015822	cvd_stroke	45
194	19194	194	8.033425644	0.020498573	0.304356977	3.686929904	cvd_stroke	45
195	19195	195	2.660148231	0.013548002	0.562259333	5.837412785	cvd_stroke	45
196	19196	196	4.86317279	0.024760451	0.304045692	2.927601317	cvd_stroke	45
197	19197	197	10.75193954	0.008742889	0.342830391	2.73639328	cvd_stroke	45
198	19198	198	51.53469128	0.001201692	0.358868102	5.080495468	cvd_stroke	45
199	19199	199	7.965281692	0.007961747	0.379151182	3.803554249	cvd_stroke	45
200	19200	200	2.033388064	0.013286526	0.680208758	4.948235648	cvd_stroke	45
201	19201	201	3.837943115	0.019936668	0.416277608	4.062646367	cvd_stroke	45
202	19202	202	2.793760968	0.023588363	0.433275747	2.704230731	cvd_stroke	45
203	19203	203	2.366807026	0.000554701	1.252185288	5.130978066	cvd_stroke	45
204	19204	204	1.817375036	0.023775065	0.57821007	4.455655018	cvd_stroke	45
205	19205	205	2.520816097	0.02052154	0.512887363	3.244932157	cvd_stroke	45
206	19206	206	24.66569537	0.002851006	0.360970479	5.60690231	cvd_stroke	45
207	19207	207	2.346580884	0.016627448	0.585326159	5.730843401	cvd_stroke	45
208	19208	208	10.67664841	0.030944968	0.194129849	4.800089737	cvd_stroke	45
209	19209	209	2.887126427	0.010840593	0.539145757	4.28410376	cvd_stroke	45
210	19210	210	100.8854077	0.001770058	0.255027862	4.815668827	cvd_stroke	45
211	19211	211	4.103594931	0.059733325	0.26656612	4.569574229	cvd_stroke	45
212	19212	212	32.9519345	0.002669248	0.353331829	3.193352475	cvd_stroke	45
213	19213	213	2.657619507	0.013238801	0.60431306	5.582104504	cvd_stroke	45
214	19214	214	2.522500989	0.045460522	0.376071223	2.531679724	cvd_stroke	45
215	19215	215	1.983118862	0.031980678	0.480146173	3.72135888	cvd_stroke	45
216	19216	216	2.536719618	0.027697945	0.497574459	4.124208778	cvd_stroke	45
217	19217	217	2.038253165	0.017083952	0.78939307	5.373817796	cvd_stroke	45
218	19218	218	22.42220685	0.001745573	0.435872015	4.532106582	cvd_stroke	45
219	19219	219	3.209139911	0.032735981	0.403162151	2.67328018	cvd_stroke	45
220	19220	220	2.441013818	0.025480313	0.431623912	4.228415679	cvd_stroke	45
221	19221	221	2.409023849	0.022374732	0.472284725	3.515600039	cvd_stroke	45
222	19222	222	2.256836608	0.011763518	0.650761871	2.947038622	cvd_stroke	45
223	19223	223	2.5571676	0.027198106	0.41461844	3.5071609	cvd_stroke	45
224	19224	224	2.328669191	0.017386146	0.548592562	5.31584467	cvd_stroke	45
225	19225	225	22.8709158	0.00581677	0.308757312	3.037555212	cvd_stroke	45
226	19226	226	2.231928336	0.011421339	0.622924093	5.358889668	cvd_stroke	45
227	19227	227	2.771645187	0.006039511	0.602171251	3.485581725	cvd_stroke	45
228	19228	228	2.733536482	0.009097252	0.574696693	4.702076176	cvd_stroke	45
229	19229	229	8.57375313	0.016434179	0.310389285	4.347921583	cvd_stroke	45
230	19230	230	2.197045994	0.009306713	0.692930665	4.247994407	cvd_stroke	45
231	19231	231	2.466416767	0.01029967	0.562763811	4.772572994	cvd_stroke	45
232	19232	232	3.404862319	0.00802874	0.527548682	3.131057356	cvd_stroke	45
233	19233	233	17.38748625	0.005084844	0.343756211	2.955256095	cvd_stroke	45
234	19234	234	3.4818446	0.021777625	0.45185715	2.966490563	cvd_stroke	45
235	19235	235	3.344976438	0.040585912	0.348934703	3.58873801	cvd_stroke	45
236	19236	236	2.469374957	0.037444785	0.440836416	5.277642326	cvd_stroke	45
237	19237	237	2.155959211	0.03679772	0.517032323	4.718928335	cvd_stroke	45
238	19238	238	1.857417431	0.028721231	0.592982789	3.617570956	cvd_stroke	45
239	19239	239	2.4075711	0.020052888	0.551979081	3.830086446	cvd_stroke	45
240	19240	240	2.82607931	0.030949348	0.42651042	3.904763764	cvd_stroke	45
241	19241	241	56.28841767	0.001088489	0.377877892	5.649671879	cvd_stroke	45
242	19242	242	2.636011741	0.008447623	0.858026628	3.026647485	cvd_stroke	45
243	19243	243	60.05599259	0.000947602	0.406606143	2.739240902	cvd_stroke	45
244	19244	244	10.01113471	0.010877522	0.335837375	2.750761504	cvd_stroke	45
245	19245	245	14.65668018	0.003986064	0.408399821	2.960185319	cvd_stroke	45
246	19246	246	2.531825307	0.044082902	0.448791654	5.614885566	cvd_stroke	45
247	19247	247	10.20753975	0.004453848	0.438239676	4.042940531	cvd_stroke	45
248	19248	248	2.382732186	0.002037755	1.015444133	5.374465484	cvd_stroke	45
249	19249	249	3.327996865	0.022859657	0.434763478	2.747224425	cvd_stroke	45
250	19250	250	11.3221115	0.008165807	0.320623847	4.265981029	cvd_stroke	45
251	19251	251	5.290558008	0.013097978	0.425976334	5.146565638	cvd_stroke	45
252	19252	252	3.025088488	0.015192755	0.597347166	4.731988471	cvd_stroke	45
253	19253	253	41.03814799	0.001881594	0.347858629	4.401548179	cvd_stroke	45
254	19254	254	2.074542114	0.023946722	0.436691862	5.637355749	cvd_stroke	45
255	19255	255	2.310290087	0.021852784	0.527590838	4.651805499	cvd_stroke	45
256	19256	256	29.89352801	0.005500822	0.235405367	3.540600856	cvd_stroke	45
257	19257	257	2.202394464	0.013876693	0.665378409	3.036504065	cvd_stroke	45
258	19258	258	2.090031598	0.016716783	0.654782113	5.700045714	cvd_stroke	45
259	19259	259	125.1844666	0.001274588	0.27628575	4.022152297	cvd_stroke	45
260	19260	260	2.373929644	0.009625107	0.743270926	4.450054702	cvd_stroke	45
261	19261	261	2.386247998	0.008867262	0.657420916	3.72969466	cvd_stroke	45
262	19262	262	3.320042212	0.0368678	0.352310087	3.023161037	cvd_stroke	45
263	19263	263	74.07057562	0.001461756	0.323906085	5.717522515	cvd_stroke	45
264	19264	264	10.49751673	0.019066682	0.225558158	4.856752185	cvd_stroke	45
265	19265	265	28.60438162	0.003053133	0.348125586	5.304740403	cvd_stroke	45
266	19266	266	26.45250545	0.002790508	0.371648218	5.30737445	cvd_stroke	45
267	19267	267	3.655375056	0.025525265	0.37559673	4.980552515	cvd_stroke	45
268	19268	268	2.154843307	0.003449842	0.927648346	4.905812101	cvd_stroke	45
269	19269	269	4.303417829	0.031706344	0.313679116	3.733325951	cvd_stroke	45
270	19270	270	15.2456363	0.003031389	0.385226147	5.548963635	cvd_stroke	45
271	19271	271	10.75814075	0.010001975	0.342696023	3.54214976	cvd_stroke	45
272	19272	272	2.991341151	0.016360387	0.476419441	3.387677157	cvd_stroke	45
273	19273	273	2.389834608	0.012167142	0.608031046	5.842578522	cvd_stroke	45
274	19274	274	43.52093608	0.002707717	0.317709699	5.81175405	cvd_stroke	45
275	19275	275	6.118247771	0.004322548	0.481918858	2.958192139	cvd_stroke	45
276	19276	276	2.546048084	0.019698317	0.475528364	2.565646732	cvd_stroke	45
277	19277	277	2.25764404	0.00496877	0.742680187	4.443560742	cvd_stroke	45
278	19278	278	1.956817114	0.050404066	0.345116261	5.179094576	cvd_stroke	45
279	19279	279	3.655552738	0.013524027	0.435432079	5.682751258	cvd_stroke	45
280	19280	280	2.034441468	0.006546318	0.696218068	2.636851188	cvd_stroke	45
281	19281	281	1.795900932	0.021541111	0.588578422	5.725608604	cvd_stroke	45
282	19282	282	4.51993803	0.007256806	0.490722421	5.189580509	cvd_stroke	45
283	19283	283	2.902889642	0.051666833	0.367561811	3.913660662	cvd_stroke	45
284	19284	284	89.13935237	0.001256143	0.334311654	5.22341546	cvd_stroke	45
285	19285	285	49.45799279	0.003391355	0.255604987	4.81831554	cvd_stroke	45
286	19286	286	2.487979069	0.020339777	0.504234741	2.597027338	cvd_stroke	45
287	19287	287	3.050055367	0.003659925	0.615931639	2.812214949	cvd_stroke	45
288	19288	288	2.382860085	0.019462805	0.604189439	2.854617547	cvd_stroke	45
289	19289	289	54.74383884	0.001270748	0.386129266	5.100557735	cvd_stroke	45
290	19290	290	2.752023802	0.016344633	0.531463713	3.038228161	cvd_stroke	45
291	19291	291	32.45747433	0.002506783	0.33044114	3.749390706	cvd_stroke	45
292	19292	292	7.248729572	0.004558932	0.463592403	4.860698357	cvd_stroke	45
293	19293	293	23.81606543	0.00646291	0.288947225	4.204144997	cvd_stroke	45
294	19294	294	1.942722216	0.014811102	0.652083601	2.445184171	cvd_stroke	45
295	19295	295	2.976642223	0.017424779	0.481244997	5.378642413	cvd_stroke	45
296	19296	296	11.62030739	0.005236051	0.413044983	5.841400495	cvd_stroke	45
297	19297	297	1.981218908	0.009861667	0.707309133	4.990039565	cvd_stroke	45
298	19298	298	94.79142318	0.000301739	0.457396508	4.894039605	cvd_stroke	45
299	19299	299	3.095756999	0.024866829	0.41835852	4.066387227	cvd_stroke	45
300	19300	300	2.650284678	0.006946175	0.750526598	4.767392102	cvd_stroke	45
301	19301	301	1.708889543	0.016799413	0.58393641	5.2160489	cvd_stroke	45
302	19302	302	7.357556975	0.010803008	0.378075606	3.059321409	cvd_stroke	45
303	19303	303	2.245488725	0.032021524	0.540796566	4.912598132	cvd_stroke	45
304	19304	304	2.214847879	0.031371079	0.466949261	4.193174619	cvd_stroke	45
305	19305	305	2.034339906	0.013897858	0.614393945	4.547314845	cvd_stroke	45
306	19306	306	1.507540036	0.013974749	0.793354599	3.325876317	cvd_stroke	45
307	19307	307	2.197621807	0.00995724	0.653334123	4.748012548	cvd_stroke	45
308	19308	308	21.75838997	0.004254395	0.331938477	5.486185006	cvd_stroke	45
309	19309	309	131.5538072	0.000609666	0.355350321	4.907856445	cvd_stroke	45
310	19310	310	3.753574753	0.004708164	0.572643594	5.27691299	cvd_stroke	45
311	19311	311	2.572652694	0.064852456	0.348547498	4.527378518	cvd_stroke	45
312	19312	312	3.025408077	0.043269216	0.385678526	2.792853549	cvd_stroke	45
313	19313	313	126.3531809	0.000755281	0.349949214	3.503977047	cvd_stroke	45
314	19314	314	2.830241183	0.005804743	0.925559284	5.487004134	cvd_stroke	45
315	19315	315	2.557235008	0.026578594	0.437497685	5.525317064	cvd_stroke	45
316	19316	316	17.37774526	0.004164142	0.380287689	2.73006607	cvd_stroke	45
317	19317	317	2.644467592	0.003905198	0.712940953	3.165788928	cvd_stroke	45
318	19318	318	45.90646023	0.003146716	0.290078236	5.220928858	cvd_stroke	45
319	19319	319	3.369311013	0.012987611	0.417690966	5.341065562	cvd_stroke	45
320	19320	320	3.184289854	0.020883393	0.439256327	5.442016539	cvd_stroke	45
321	19321	321	2.608439208	0.006410346	0.613652195	4.616526673	cvd_stroke	45
322	19322	322	10.05418382	0.016122185	0.293083294	4.371553311	cvd_stroke	45
323	19323	323	2.799809985	0.019598526	0.467567089	5.19765284	cvd_stroke	45
324	19324	324	47.01176302	0.002678406	0.316324685	4.380558121	cvd_stroke	45
325	19325	325	2.000931852	0.010920952	0.603098505	4.379578531	cvd_stroke	45
326	19326	326	79.07033179	0.000985093	0.349554841	3.167684693	cvd_stroke	45
327	19327	327	4.193352306	0.010685593	0.445568444	2.898895055	cvd_stroke	45
328	19328	328	2.225066585	0.03027526	0.377015734	4.664479356	cvd_stroke	45
329	19329	329	6.049059587	0.013948979	0.327172775	2.59014775	cvd_stroke	45
330	19330	330	2.16206151	0.002857747	0.867144914	3.238865709	cvd_stroke	45
331	19331	331	47.04451146	0.001554576	0.374062343	3.175119108	cvd_stroke	45
332	19332	332	15.68400766	0.001194613	0.484927165	5.736510889	cvd_stroke	45
333	19333	333	20.25389447	0.005676953	0.3021584	3.426138827	cvd_stroke	45
334	19334	334	2.5935101	0.037242751	0.413658484	3.566607053	cvd_stroke	45
335	19335	335	94.05660976	0.000896045	0.333360946	3.108480887	cvd_stroke	45
336	19336	336	4.519415475	0.019465973	0.375782724	2.808501638	cvd_stroke	45
337	19337	337	2.92933115	0.045574683	0.320343849	3.700497753	cvd_stroke	45
338	19338	338	49.06210084	0.003943663	0.265499021	3.579642312	cvd_stroke	45
339	19339	339	2.163942833	0.045656367	0.511357653	4.22884836	cvd_stroke	45
340	19340	340	2.466349787	0.014103158	0.549813082	4.456646064	cvd_stroke	45
341	19341	341	2.246558251	0.000290452	1.798978877	3.557202094	cvd_stroke	45
342	19342	342	3.560218833	0.022938588	0.360103881	2.836232705	cvd_stroke	45
343	19343	343	35.17318474	0.003339018	0.348755318	5.500691546	cvd_stroke	45
344	19344	344	2.814408052	0.010063483	0.554884487	5.72655973	cvd_stroke	45
345	19345	345	8.790150241	0.022115884	0.290232957	5.806543792	cvd_stroke	45
346	19346	346	2.224782866	0.016534885	0.590419412	2.968929567	cvd_stroke	45
347	19347	347	12.62364839	0.008202611	0.346136253	2.420426368	cvd_stroke	45
348	19348	348	5.510933489	0.013234143	0.407806109	2.445934134	cvd_stroke	45
349	19349	349	61.76497175	0.001451595	0.336270252	3.69582334	cvd_stroke	45
350	19350	350	9.80805671	0.028450143	0.190574782	5.709873387	cvd_stroke	45
351	19351	351	3.648879203	0.012083215	0.477758279	2.526937395	cvd_stroke	45
352	19352	352	2.67067348	0.036505188	0.407914189	3.290157867	cvd_stroke	45
353	19353	353	7.559002962	0.012308377	0.370966967	2.673327603	cvd_stroke	45
354	19354	354	2.420680726	0.013180919	0.556620091	2.956358588	cvd_stroke	45
355	19355	355	2.41853014	0.019093155	0.509971621	3.568212228	cvd_stroke	45
356	19356	356	4.725060294	0.020474211	0.369284243	3.068819222	cvd_stroke	45
357	19357	357	22.53474843	0.002444117	0.391114279	5.302163042	cvd_stroke	45
358	19358	358	2.218765939	0.008502749	0.69282629	4.47980965	cvd_stroke	45
359	19359	359	2.630402428	0.020581323	0.51444089	4.898168265	cvd_stroke	45
360	19360	360	2.237547103	0.027453081	0.443702505	3.716569376	cvd_stroke	45
361	19361	361	2.575858207	0.010131348	0.587770918	4.528933989	cvd_stroke	45
362	19362	362	2.423837453	0.00400843	0.854967529	4.714126423	cvd_stroke	45
363	19363	363	2.596161865	0.022953078	0.452180641	3.809246099	cvd_stroke	45
364	19364	364	10.58711542	0.003124892	0.476804168	4.654893214	cvd_stroke	45
365	19365	365	3.897654119	0.009069074	0.535876546	4.52951672	cvd_stroke	45
366	19366	366	5.667580412	0.011528859	0.4092803	5.042179748	cvd_stroke	45
367	19367	367	43.65435393	0.004124248	0.249121567	4.833989954	cvd_stroke	45
368	19368	368	2.34868716	0.032156465	0.464297175	5.576747311	cvd_stroke	45
369	19369	369	2.518273513	0.014525622	0.630984761	4.906415807	cvd_stroke	45
370	19370	370	9.429285287	0.012534908	0.303394208	4.721422544	cvd_stroke	45
371	19371	371	51.28967529	0.00373198	0.290628523	4.247160211	cvd_stroke	45
372	19372	372	2.345816795	0.011171641	0.685695757	4.270374198	cvd_stroke	45
373	19373	373	4.511467372	0.04433216	0.298301272	4.871164363	cvd_stroke	45
374	19374	374	3.557620564	0.032977884	0.368611173	2.743463509	cvd_stroke	45
375	19375	375	2.005279069	0.028162731	0.562476394	3.855129427	cvd_stroke	45
376	19376	376	71.92890885	0.001016202	0.373983139	4.489096925	cvd_stroke	45
377	19377	377	5.355905644	0.080986934	0.187595468	5.75679176	cvd_stroke	45
378	19378	378	57.99991627	0.001084488	0.368889506	4.130210042	cvd_stroke	45
379	19379	379	3.485908836	0.010683862	0.481701728	4.946147315	cvd_stroke	45
380	19380	380	2.57971537	0.012972753	0.687384763	3.257826953	cvd_stroke	45
381	19381	381	3.317949857	0.021760729	0.464898684	3.256192813	cvd_stroke	45
382	19382	382	4.208037268	0.018381207	0.402767734	3.844984577	cvd_stroke	45
383	19383	383	7.45847265	0.020129287	0.293052047	5.203152294	cvd_stroke	45
384	19384	384	44.76221785	0.002492517	0.29708266	5.348307536	cvd_stroke	45
385	19385	385	2.662861748	0.0113802	0.515870164	2.473543348	cvd_stroke	45
386	19386	386	4.7113902	0.017312402	0.397389774	3.36849759	cvd_stroke	45
387	19387	387	8.447877602	0.006855689	0.391918593	5.283610319	cvd_stroke	45
388	19388	388	2.205645215	0.032611354	0.555774931	3.722548728	cvd_stroke	45
389	19389	389	24.00074704	0.007638971	0.248640199	5.308742908	cvd_stroke	45
390	19390	390	3.215052793	0.019925044	0.473463507	4.62279247	cvd_stroke	45
391	19391	391	2.471271449	0.014768438	0.577333763	5.468200077	cvd_stroke	45
392	19392	392	41.22462156	0.003012767	0.307822984	3.985561904	cvd_stroke	45
393	19393	393	1.800492504	0.019276808	0.669705599	5.086660975	cvd_stroke	45
394	19394	394	2.915312051	0.031887503	0.408943685	4.575936836	cvd_stroke	45
395	19395	395	44.28401126	0.000981749	0.42820676	4.514192586	cvd_stroke	45
396	19396	396	8.164352032	0.004733712	0.463715385	3.83453565	cvd_stroke	45
397	19397	397	5.539507796	0.01800369	0.331509652	4.325695731	cvd_stroke	45
398	19398	398	2.98005401	0.017854951	0.566497171	4.084579639	cvd_stroke	45
399	19399	399	2.024495431	0.026328722	0.514860369	5.467825948	cvd_stroke	45
400	19400	400	3.113201469	0.025126983	0.398758888	4.798324577	cvd_stroke	45
401	19401	401	38.98385694	0.002421765	0.345740098	3.171916894	cvd_stroke	45
402	19402	402	2.271397205	0.020628352	0.558505913	3.67290655	cvd_stroke	45
403	19403	403	15.68074848	0.002530654	0.432373496	3.104192355	cvd_stroke	45
404	19404	404	2.789553493	0.015926039	0.495911455	2.620024451	cvd_stroke	45
405	19405	405	4.349616428	0.015104409	0.426108733	3.815773616	cvd_stroke	45
406	19406	406	1.868840298	0.032546158	0.474081433	5.481548509	cvd_stroke	45
407	19407	407	4.124591618	0.016808732	0.396844322	3.259059346	cvd_stroke	45
408	19408	408	17.95268984	0.00535448	0.366206485	4.789062261	cvd_stroke	45
409	19409	409	17.09625261	0.006337494	0.344399244	4.452696886	cvd_stroke	45
410	19410	410	12.20887264	0.01109499	0.304923932	4.278981695	cvd_stroke	45
411	19411	411	12.5912347	0.00850681	0.326518344	4.074636988	cvd_stroke	45
412	19412	412	2.246513724	0.018437888	0.503732599	5.639714657	cvd_stroke	45
413	19413	413	5.671342938	0.00633579	0.481546055	4.185146198	cvd_stroke	45
414	19414	414	2.51748562	0.012427548	0.599371937	2.77704468	cvd_stroke	45
415	19415	415	61.75531697	0.004943188	0.166331852	3.0913695	cvd_stroke	45
416	19416	416	3.706990592	0.044075885	0.348874641	4.521289769	cvd_stroke	45
417	19417	417	2.78254558	0.02503939	0.480247381	4.030387934	cvd_stroke	45
418	19418	418	1.483287977	0.012076382	0.777154249	3.044556699	cvd_stroke	45
419	19419	419	2.59914509	0.013244132	0.582629701	5.058107187	cvd_stroke	45
420	19420	420	2.924830866	0.044322389	0.395201066	5.885394368	cvd_stroke	45
421	19421	421	16.94846076	0.006071492	0.329737858	5.360287773	cvd_stroke	45
422	19422	422	2.981458993	0.020879707	0.450929379	5.668297484	cvd_stroke	45
423	19423	423	2.660699404	0.028915394	0.444733459	4.302047059	cvd_stroke	45
424	19424	424	30.6739116	0.002940778	0.3580195	2.933875876	cvd_stroke	45
425	19425	425	2.781998403	0.003171914	0.632254706	4.514985035	cvd_stroke	45
426	19426	426	8.792709561	0.011454884	0.35951535	2.434325888	cvd_stroke	45
427	19427	427	5.648714145	0.013211272	0.37038247	2.401106471	cvd_stroke	45
428	19428	428	2.145440734	0.002461511	1.096592414	5.364543598	cvd_stroke	45
429	19429	429	2.747648085	0.010692563	0.578746066	2.8760034	cvd_stroke	45
430	19430	430	3.667373186	0.028405356	0.346414402	3.811296348	cvd_stroke	45
431	19431	431	2.865083305	0.013281933	0.500997211	5.425439635	cvd_stroke	45
432	19432	432	2.546923322	0.005787875	0.635068881	4.632397036	cvd_stroke	45
433	19433	433	2.26384763	0.058879342	0.344086533	3.466819605	cvd_stroke	45
434	19434	434	2.221972428	0.011192004	0.58310189	4.578387749	cvd_stroke	45
435	19435	435	2.147203428	0.010554195	0.702125721	5.343764318	cvd_stroke	45
436	19436	436	3.065148354	0.018412985	0.472721818	2.843350062	cvd_stroke	45
437	19437	437	2.375733302	0.004294659	0.767435876	3.961583593	cvd_stroke	45
438	19438	438	2.925142124	0.00976059	0.573311569	5.521746879	cvd_stroke	45
439	19439	439	2.567233675	0.012871469	0.615186971	2.930647665	cvd_stroke	45
440	19440	440	2.636442858	0.049831304	0.413337969	2.841438375	cvd_stroke	45
441	19441	441	10.69485024	0.012323721	0.311930581	3.201554566	cvd_stroke	45
442	19442	442	2.758609868	0.011049952	0.548137933	5.456682215	cvd_stroke	45
443	19443	443	4.492406666	0.011594665	0.455421778	3.388843381	cvd_stroke	45
444	19444	444	2.366048292	0.013250944	0.645636028	2.716569776	cvd_stroke	45
445	19445	445	3.98367954	0.035736031	0.341682746	5.622544988	cvd_stroke	45
446	19446	446	8.023984834	0.014457283	0.303012695	2.772265127	cvd_stroke	45
447	19447	447	2.252160147	0.012350442	0.685646936	3.045594738	cvd_stroke	45
448	19448	448	20.78552331	0.004642783	0.313695255	4.245552727	cvd_stroke	45
449	19449	449	1.664343874	0.018282625	0.591845047	3.978525049	cvd_stroke	45
450	19450	450	2.574103327	0.011759681	0.630515552	5.198317843	cvd_stroke	45
451	19451	451	4.442366434	0.007528347	0.443779895	4.048826775	cvd_stroke	45
452	19452	452	2.678892912	0.023992394	0.443017735	5.409348798	cvd_stroke	45
453	19453	453	5.272922948	0.009643055	0.451286753	3.887165266	cvd_stroke	45
454	19454	454	7.315078668	0.04149613	0.233416092	5.084050681	cvd_stroke	45
455	19455	455	4.605360481	0.028344769	0.3491017	2.633516306	cvd_stroke	45
456	19456	456	9.969794732	0.003673202	0.447488843	4.990912779	cvd_stroke	45
457	19457	457	2.212973427	0.013916627	0.577690538	4.857084037	cvd_stroke	45
458	19458	458	6.849792134	0.004558741	0.488752739	3.253857279	cvd_stroke	45
459	19459	459	11.47648921	0.002994189	0.455038061	2.536377677	cvd_stroke	45
460	19460	460	2.013845567	0.019741815	0.57527891	4.55447147	cvd_stroke	45
461	19461	461	80.02528294	0.000592215	0.406554091	5.537042783	cvd_stroke	45
462	19462	462	102.8998213	0.001373943	0.288237538	2.920570446	cvd_stroke	45
463	19463	463	177.0146334	0.000253746	0.426796678	3.316548169	cvd_stroke	45
464	19464	464	4.448764685	0.04118715	0.326124086	5.850410858	cvd_stroke	45
465	19465	465	2.656019649	0.009298287	0.563964838	3.49774337	cvd_stroke	45
466	19466	466	2.037794841	0.009592307	0.776946576	3.983588834	cvd_stroke	45
467	19467	467	2.543185323	0.014019801	0.525789904	3.952349142	cvd_stroke	45
468	19468	468	2.42521733	0.014943248	0.527279724	3.58716255	cvd_stroke	45
469	19469	469	5.67884599	0.004124678	0.566355136	5.226776195	cvd_stroke	45
470	19470	470	17.1858564	0.007004885	0.311793068	3.463908959	cvd_stroke	45
471	19471	471	3.541395652	0.023859445	0.411086729	4.766869009	cvd_stroke	45
472	19472	472	71.60709138	0.000874133	0.381427788	5.770535053	cvd_stroke	45
473	19473	473	2.860255181	0.042007324	0.363618154	5.456623863	cvd_stroke	45
474	19474	474	1.799893508	0.001077018	1.407929007	4.696184769	cvd_stroke	45
475	19475	475	6.416420415	0.009296416	0.420399901	3.63827729	cvd_stroke	45
476	19476	476	5.543015959	0.018390989	0.387815266	5.793635956	cvd_stroke	45
477	19477	477	7.233497185	0.019111872	0.30647469	5.359083809	cvd_stroke	45
478	19478	478	20.63714457	0.001812783	0.445634322	3.017747649	cvd_stroke	45
479	19479	479	2.696894784	0.00799191	0.593229701	5.044411751	cvd_stroke	45
480	19480	480	4.807804848	0.019935755	0.367058683	2.601628126	cvd_stroke	45
481	19481	481	2.366842266	0.021944575	0.538641258	4.131634657	cvd_stroke	45
482	19482	482	2.668156913	0.006211809	0.655888497	4.128753869	cvd_stroke	45
483	19483	483	1.663130899	0.017189524	0.750544044	4.867747922	cvd_stroke	45
484	19484	484	2.273095105	0.010832564	0.622299436	5.461609213	cvd_stroke	45
485	19485	485	3.631741715	0.0118891	0.461293675	2.668662872	cvd_stroke	45
486	19486	486	2.95423592	0.041733484	0.421647636	4.438611996	cvd_stroke	45
487	19487	487	44.92677991	0.00119779	0.398045334	5.789827536	cvd_stroke	45
488	19488	488	2.518682582	0.012658307	0.513822584	4.260161684	cvd_stroke	45
489	19489	489	3.496183478	0.002822773	0.640514912	2.763165722	cvd_stroke	45
490	19490	490	16.3478087	0.006311503	0.358479115	2.616499198	cvd_stroke	45
491	19491	491	2.50200829	0.007111044	0.699468471	4.564693475	cvd_stroke	45
492	19492	492	7.965582199	0.015882691	0.331342563	5.193882282	cvd_stroke	45
493	19493	493	2.864548944	0.011485535	0.543258631	4.43768509	cvd_stroke	45
494	19494	494	4.214732524	0.009078702	0.45002564	5.896912306	cvd_stroke	45
495	19495	495	3.854341604	0.018088791	0.453063531	3.548443975	cvd_stroke	45
496	19496	496	18.95141955	0.005075431	0.338993206	3.494192308	cvd_stroke	45
497	19497	497	36.03576711	0.001570078	0.415676954	3.254336843	cvd_stroke	45
498	19498	498	7.168062164	0.007661997	0.390956313	4.003836142	cvd_stroke	45
499	19499	499	72.38017006	0.001657611	0.304631024	3.553386968	cvd_stroke	45
500	19500	500	6.335677769	0.007528739	0.409662536	5.34752942	cvd_stroke	45
501	19501	501	6.925534406	0.029915801	0.246458258	4.106255786	cvd_stroke	45
502	19502	502	7.060347828	0.010437663	0.386218879	4.502971136	cvd_stroke	45
503	19503	503	7.901190956	0.008624089	0.403970321	3.240028838	cvd_stroke	45
504	19504	504	10.40541105	0.00271511	0.479821489	3.445736731	cvd_stroke	45
505	19505	505	5.102673109	0.017104709	0.39113473	3.40167649	cvd_stroke	45
506	19506	506	2.466855554	0.022520517	0.550675272	4.321644759	cvd_stroke	45
507	19507	507	2.494179367	0.018476244	0.630394796	5.341432606	cvd_stroke	45
508	19508	508	5.105754698	0.013464184	0.396293304	2.923426745	cvd_stroke	45
509	19509	509	3.126707029	0.034856915	0.347702899	5.886845743	cvd_stroke	45
510	19510	510	6.573098927	0.022822854	0.321651293	5.092212209	cvd_stroke	45
511	19511	511	13.71087977	0.007202604	0.366600086	5.127534215	cvd_stroke	45
512	19512	512	2.617425702	0.05168527	0.403840153	3.428636847	cvd_stroke	45
513	19513	513	13.86456525	0.010466539	0.26842381	2.675861461	cvd_stroke	45
514	19514	514	1.975849238	0.001258357	1.226472785	2.588509145	cvd_stroke	45
515	19515	515	2.525131884	0.023019642	0.404629405	2.488227392	cvd_stroke	45
516	19516	516	3.171614788	0.017389504	0.446192279	4.967513173	cvd_stroke	45
517	19517	517	69.96674869	0.00114206	0.370396814	3.804867458	cvd_stroke	45
518	19518	518	4.110158247	0.040319144	0.311435093	3.861131197	cvd_stroke	45
519	19519	519	9.035137889	0.003781859	0.463188355	5.286577953	cvd_stroke	45
520	19520	520	20.22806055	0.006254032	0.318375007	3.056046904	cvd_stroke	45
521	19521	521	9.338657735	0.009207208	0.367857093	2.948472416	cvd_stroke	45
522	19522	522	2.440923926	0.002129793	0.740787565	3.228872498	cvd_stroke	45
523	19523	523	1.987186318	0.003622326	0.999057812	3.293286041	cvd_stroke	45
524	19524	524	2.375025409	0.021058196	0.590017297	5.870530124	cvd_stroke	45
525	19525	525	2.384922012	0.043820323	0.423362345	3.890472675	cvd_stroke	45
526	19526	526	23.34858813	0.00685709	0.295911444	5.424008815	cvd_stroke	45
527	19527	527	1.939179712	0.038572325	0.382264208	4.15560375	cvd_stroke	45
528	19528	528	1.917413683	0.008655053	0.752208531	5.657955689	cvd_stroke	45
529	19529	529	22.67249725	0.003243406	0.375869858	3.624382705	cvd_stroke	45
530	19530	530	3.783546239	0.012393282	0.506033177	4.680060022	cvd_stroke	45
531	19531	531	12.47626404	0.008412169	0.316083336	4.479877476	cvd_stroke	45
532	19532	532	2.208467502	0.01430896	0.635875488	4.796513739	cvd_stroke	45
533	19533	533	2.417858963	0.01249433	0.650280068	3.641089941	cvd_stroke	45
534	19534	534	2.149738007	0.007871332	0.717229379	3.011326975	cvd_stroke	45
535	19535	535	3.014566702	0.020518235	0.451364027	3.415793948	cvd_stroke	45
536	19536	536	38.37669551	0.001086227	0.432874462	5.391838483	cvd_stroke	45
537	19537	537	2.153669268	0.024020597	0.490575908	5.125457315	cvd_stroke	45
538	19538	538	4.727627316	0.01670875	0.34769803	4.119707964	cvd_stroke	45
539	19539	539	1.997181722	0.050807961	0.401269324	4.415072033	cvd_stroke	45
540	19540	540	60.20844307	0.001156866	0.354420615	4.98603277	cvd_stroke	45
541	19541	541	2.363853336	0.010318041	0.744431064	3.83615143	cvd_stroke	45
542	19542	542	6.293771656	0.009053792	0.430613535	3.684495198	cvd_stroke	45
543	19543	543	1.823008916	0.033669721	0.491846104	4.180234968	cvd_stroke	45
544	19544	544	5.163149714	0.007596629	0.49166844	2.917866067	cvd_stroke	45
545	19545	545	2.178909447	0.051502015	0.481874929	2.856143411	cvd_stroke	45
546	19546	546	2.291510841	0.005850142	0.954103263	5.118628236	cvd_stroke	45
547	19547	547	3.20797946	0.012390952	0.501957113	3.466187965	cvd_stroke	45
548	19548	548	15.21619276	0.006773223	0.346778927	3.305654121	cvd_stroke	45
549	19549	549	2.442941391	0.009668036	0.638883108	4.151325565	cvd_stroke	45
550	19550	550	13.63281064	0.002822243	0.427615868	4.552078923	cvd_stroke	45
551	19551	551	2.136961409	0.050202987	0.426982333	3.027564004	cvd_stroke	45
552	19552	552	2.955156006	0.030353618	0.414827495	5.49819528	cvd_stroke	45
553	19553	553	38.39962166	0.002245336	0.3659382	3.48112168	cvd_stroke	45
554	19554	554	2.204119869	0.009118686	0.799355068	4.123036575	cvd_stroke	45
555	19555	555	3.248332148	0.037453246	0.361926133	2.412503125	cvd_stroke	45
556	19556	556	2.540154	0.014840177	0.507977057	5.330414086	cvd_stroke	45
557	19557	557	2.132171497	0.014451817	0.572817328	3.060950484	cvd_stroke	45
558	19558	558	73.36050557	0.003271323	0.226111639	2.515279181	cvd_stroke	45
559	19559	559	23.76369145	0.003416534	0.345171308	4.871229158	cvd_stroke	45
560	19560	560	15.36069274	0.002943204	0.426124429	2.868239852	cvd_stroke	45
561	19561	561	27.42758122	0.007062385	0.256613493	5.006830986	cvd_stroke	45
562	19562	562	100.1019256	0.002361861	0.239531332	2.768080295	cvd_stroke	45
563	19563	563	72.35157458	0.001805029	0.315471215	3.647691411	cvd_stroke	45
564	19564	564	6.22002945	0.008685793	0.454667462	3.128777592	cvd_stroke	45
565	19565	565	1.752649765	0.023027004	0.60193258	2.731978194	cvd_stroke	45
566	19566	566	3.967638735	0.015160839	0.401129894	5.299534954	cvd_stroke	45
567	19567	567	2.327968135	0.023386892	0.764703673	2.69787038	cvd_stroke	45
568	19568	568	2.224957978	0.021984209	0.656636686	5.015232145	cvd_stroke	45
569	19569	569	7.137902227	0.014159236	0.320356494	3.865455121	cvd_stroke	45
570	19570	570	3.998910492	0.018534887	0.424575676	5.25134093	cvd_stroke	45
571	19571	571	2.482153559	0.012720518	0.652745202	5.217255108	cvd_stroke	45
572	19572	572	3.283104001	0.012565658	0.423938946	4.759843905	cvd_stroke	45
573	19573	573	3.794993351	0.017672383	0.425117843	3.481772219	cvd_stroke	45
574	19574	574	11.05011255	0.007014591	0.387264392	4.311781514	cvd_stroke	45
575	19575	575	2.080998991	0.032668249	0.573224944	5.653415373	cvd_stroke	45
576	19576	576	2.144048366	0.032573252	0.480812424	4.138813989	cvd_stroke	45
577	19577	577	20.97596759	0.006431808	0.28546208	5.646825017	cvd_stroke	45
578	19578	578	6.428854107	0.016896902	0.364704227	5.054210434	cvd_stroke	45
579	19579	579	89.6677864	0.001330048	0.29964901	2.915410696	cvd_stroke	45
580	19580	580	2.400031294	0.017140468	0.572523926	4.548366122	cvd_stroke	45
581	19581	581	1.971235181	0.017235775	0.625606705	4.872393556	cvd_stroke	45
582	19582	582	4.111805207	0.036853664	0.330797803	5.898259558	cvd_stroke	45
583	19583	583	1.962116232	0.054408701	0.428262516	5.191210494	cvd_stroke	45
584	19584	584	2.387963301	0.017836666	0.559263428	3.763756213	cvd_stroke	45
585	19585	585	2.388680012	0.031723208	0.421028178	2.650389656	cvd_stroke	45
586	19586	586	3.024536816	0.015897964	0.445626791	5.600088786	cvd_stroke	45
587	19587	587	6.683556582	0.020896498	0.313607671	4.983375565	cvd_stroke	45
588	19588	588	2.312388333	0.009037445	0.65674272	5.419875436	cvd_stroke	45
589	19589	589	17.83335925	0.00491502	0.352002802	5.603388384	cvd_stroke	45
590	19590	590	8.938830165	0.007225053	0.389573976	4.261978502	cvd_stroke	45
591	19591	591	2.471313654	0.022847973	0.481183196	5.508850525	cvd_stroke	45
592	19592	592	27.3399086	0.002412373	0.387151306	3.348439494	cvd_stroke	45
593	19593	593	2.600733464	0.017800759	0.526547407	3.832947956	cvd_stroke	45
594	19594	594	3.447168928	0.037929852	0.343861508	2.683716611	cvd_stroke	45
595	19595	595	21.36773559	0.003215905	0.362360059	4.198388172	cvd_stroke	45
596	19596	596	4.427026331	0.008863452	0.463785775	5.245600407	cvd_stroke	45
597	19597	597	2.443492949	0.009097736	0.688415664	5.464791235	cvd_stroke	45
598	19598	598	7.469716593	0.006480429	0.437118742	4.486919844	cvd_stroke	45
599	19599	599	5.751356038	0.000991514	0.672623061	4.339751936	cvd_stroke	45
600	19600	600	2.578450389	0.034954173	0.413035481	5.446001652	cvd_stroke	45
601	19601	601	2.185171671	0.034664585	0.447647126	3.323813406	cvd_stroke	45
602	19602	602	3.919094172	0.025791121	0.36498984	3.912751483	cvd_stroke	45
603	19603	603	3.460650194	0.038942553	0.336838008	3.792034119	cvd_stroke	45
604	19604	604	1.990281602	0.022148923	0.638712622	4.812703727	cvd_stroke	45
605	19605	605	2.072996449	0.012127594	0.681719899	4.165943843	cvd_stroke	45
606	19606	606	2.569799616	0.02651355	0.497851704	3.599216636	cvd_stroke	45
607	19607	607	3.457580056	0.033621085	0.358367283	3.85497093	cvd_stroke	45
608	19608	608	2.326871498	0.01965692	0.53957855	5.407155893	cvd_stroke	45
609	19609	609	6.524817311	0.014565656	0.371760618	5.456655191	cvd_stroke	45
610	19610	610	1.968376115	0.008009013	0.588915175	5.736137937	cvd_stroke	45
611	19611	611	15.03263262	0.003743355	0.420548607	5.135153944	cvd_stroke	45
612	19612	612	2.192768492	0.036025445	0.521825666	3.182268926	cvd_stroke	45
613	19613	613	2.717595214	0.054314621	0.365402202	4.519380894	cvd_stroke	45
614	19614	614	2.568229719	0.027596871	0.580084196	4.114470941	cvd_stroke	45
615	19615	615	49.78918521	0.002495298	0.32570794	4.356823347	cvd_stroke	45
616	19616	616	52.62601315	0.00184293	0.32953934	4.49064158	cvd_stroke	45
617	19617	617	2.218292997	0.032426755	0.507009679	2.405159675	cvd_stroke	45
618	19618	618	35.70462286	0.00184711	0.375394198	3.598492336	cvd_stroke	45
619	19619	619	9.981997172	0.007031841	0.37319061	4.437394035	cvd_stroke	45
620	19620	620	3.192964861	0.017984701	0.488824174	4.317953236	cvd_stroke	45
621	19621	621	7.165686378	0.006135845	0.433135736	3.791484824	cvd_stroke	45
622	19622	622	2.57015673	0.00522625	0.801610762	4.254813214	cvd_stroke	45
623	19623	623	2.421668663	0.027096565	0.465876086	5.835452197	cvd_stroke	45
624	19624	624	2.363526579	0.001271146	0.931435638	5.121944763	cvd_stroke	45
625	19625	625	4.705343864	0.011750242	0.410416989	4.354621308	cvd_stroke	45
626	19626	626	1.883951807	0.001846297	0.953909001	5.143609323	cvd_stroke	45
627	19627	627	5.454536662	0.010708673	0.436497255	4.391240665	cvd_stroke	45
628	19628	628	2.596539071	0.006580117	0.787653328	2.735113081	cvd_stroke	45
629	19629	629	3.211023286	0.029258005	0.40083964	2.795723983	cvd_stroke	45
630	19630	630	19.74851582	0.005524943	0.335066319	3.269168796	cvd_stroke	45
631	19631	631	2.154336306	0.016041589	0.584869293	4.214470885	cvd_stroke	45
632	19632	632	4.123998386	0.01042826	0.442212094	3.683872831	cvd_stroke	45
633	19633	633	2.373558629	0.008611983	0.695459598	4.712818795	cvd_stroke	45
634	19634	634	2.244460897	0.016431214	0.634359457	5.377089739	cvd_stroke	45
635	19635	635	64.75936712	0.000895948	0.39774524	4.466968325	cvd_stroke	45
636	19636	636	2.511312596	0.040827304	0.444898105	4.699654284	cvd_stroke	45
637	19637	637	1.909945446	0.002117467	1.198788827	4.04118553	cvd_stroke	45
638	19638	638	154.6182555	0.000304172	0.396619616	2.956598191	cvd_stroke	45
639	19639	639	12.31666971	0.017024847	0.257225388	2.436231392	cvd_stroke	45
640	19640	640	2.018116621	0.017300805	0.559080246	4.157550632	cvd_stroke	45
641	19641	641	2.050063001	0.001275442	1.31704988	4.685394066	cvd_stroke	45
642	19642	642	21.80131208	0.001032966	0.4780074	3.269373439	cvd_stroke	45
643	19643	643	7.735743139	0.005824266	0.424343011	3.561433345	cvd_stroke	45
644	19644	644	3.705571931	0.004658345	0.59015316	5.445475628	cvd_stroke	45
645	19645	645	2.461679348	0.015042461	0.690820745	4.325829114	cvd_stroke	45
646	19646	646	2.30493756	0.018805687	0.559919155	4.641884414	cvd_stroke	45
647	19647	647	3.407645912	0.027728419	0.358650962	3.606426195	cvd_stroke	45
648	19648	648	5.300987604	0.02393916	0.333130738	4.591905053	cvd_stroke	45
649	19649	649	2.470439382	0.023025793	0.480228174	5.411687162	cvd_stroke	45
650	19650	650	13.7563927	0.011046536	0.292556965	3.052971362	cvd_stroke	45
651	19651	651	4.173447103	0.004529111	0.589810088	4.495087425	cvd_stroke	45
652	19652	652	4.568835572	0.015976949	0.411551625	4.404066009	cvd_stroke	45
653	19653	653	27.62414147	0.003532241	0.323059681	4.304935439	cvd_stroke	45
654	19654	654	7.964905551	0.012474552	0.349989227	3.221135644	cvd_stroke	45
655	19655	655	2.453369954	0.015557832	0.617481789	2.931610025	cvd_stroke	45
656	19656	656	2.162562591	0.018293391	0.575613137	3.833692565	cvd_stroke	45
657	19657	657	2.042832002	0.061247198	0.441782429	3.650462563	cvd_stroke	45
658	19658	658	2.764705443	0.007808854	0.655836614	4.334050854	cvd_stroke	45
659	19659	659	9.134254455	0.010261495	0.34869808	2.806241126	cvd_stroke	45
660	19660	660	2.151161781	0.007985872	0.775446433	3.221267087	cvd_stroke	45
661	19661	661	9.378383762	0.00934042	0.378820324	5.361669253	cvd_stroke	45
662	19662	662	3.031370918	0.019417412	0.451500528	3.256623676	cvd_stroke	45
663	19663	663	146.0932323	0.001160589	0.280248983	3.537227673	cvd_stroke	45
664	19664	664	2.943693224	0.021439967	0.426616227	4.089261206	cvd_stroke	45
665	19665	665	4.664259601	0.007908212	0.499927329	3.457043058	cvd_stroke	45
666	19666	666	2.398278167	0.009193571	0.666901984	4.149008729	cvd_stroke	45
667	19667	667	3.055736405	0.047343869	0.367424614	3.331221877	cvd_stroke	45
668	19668	668	2.231291787	0.010862308	0.658055253	5.576230177	cvd_stroke	45
669	19669	669	122.965536	0.001236277	0.298765082	5.542157365	cvd_stroke	45
670	19670	670	2.800806588	0.0296308	0.417625827	5.869011147	cvd_stroke	45
671	19671	671	2.048454069	0.024223703	0.602343319	2.899886095	cvd_stroke	45
672	19672	672	21.35097366	0.007362112	0.274878567	2.477365776	cvd_stroke	45
673	19673	673	6.491633692	0.008554489	0.443650311	2.454890136	cvd_stroke	45
674	19674	674	252.4595773	0.000374525	0.322527797	4.651937323	cvd_stroke	45
675	19675	675	1.937753957	0.00685541	1.023924124	5.129422562	cvd_stroke	45
676	19676	676	46.24637375	0.002803827	0.310517478	2.448034367	cvd_stroke	45
677	19677	677	12.06459237	0.011403532	0.307071584	5.410973621	cvd_stroke	45
678	19678	678	88.31604609	0.000525391	0.446070621	4.512646898	cvd_stroke	45
679	19679	679	6.686741075	0.015109298	0.34565038	3.570159977	cvd_stroke	45
680	19680	680	53.12943285	0.00126867	0.352237854	3.506599964	cvd_stroke	45
681	19681	681	5.012589884	0.011752454	0.40710617	4.402260319	cvd_stroke	45
682	19682	682	2.018720325	0.027872775	0.534665695	4.391616983	cvd_stroke	45
683	19683	683	3.464088562	0.009817581	0.483237015	4.301967251	cvd_stroke	45
684	19684	684	14.25150331	0.008113398	0.329466508	5.261388942	cvd_stroke	45
685	19685	685	2.68760361	0.045257415	0.426283732	4.721020519	cvd_stroke	45
686	19686	686	2.123053355	0.001278033	1.050704745	4.487829522	cvd_stroke	45
687	19687	687	72.23328447	0.002280556	0.285073551	5.405590791	cvd_stroke	45
688	19688	688	2.316882681	0.03178217	0.41745034	4.804307256	cvd_stroke	45
689	19689	689	63.79850785	0.001886693	0.316486188	3.15894401	cvd_stroke	45
690	19690	690	2.433064729	0.016209104	0.556045067	4.250766642	cvd_stroke	45
691	19691	691	2.539403692	0.003543609	0.844200269	5.64971173	cvd_stroke	45
692	19692	692	2.498986308	0.029305041	0.547817113	4.311568007	cvd_stroke	45
693	19693	693	6.12171939	0.017056995	0.345448566	2.814620673	cvd_stroke	45
694	19694	694	168.1210272	0.000205766	0.438518771	5.879038645	cvd_stroke	45
695	19695	695	9.497226276	0.007169489	0.355679599	3.098263965	cvd_stroke	45
696	19696	696	2.751468592	0.023172677	0.440054391	2.449255072	cvd_stroke	45
697	19697	697	5.240066416	0.014815814	0.413806579	4.424517737	cvd_stroke	45
698	19698	698	2.139994359	0.030808385	0.449071991	4.159534951	cvd_stroke	45
699	19699	699	2.420905128	0.028231262	0.512573944	5.842810631	cvd_stroke	45
700	19700	700	10.67159407	0.002337584	0.499575666	3.634873756	cvd_stroke	45
701	19701	701	6.007907055	0.009329885	0.410373724	5.20578077	cvd_stroke	45
702	19702	702	2.335964148	0.002861444	0.973124217	5.467510428	cvd_stroke	45
703	19703	703	69.78091275	0.001833459	0.283738683	3.517219773	cvd_stroke	45
704	19704	704	3.37014714	0.024331686	0.48811695	4.596051793	cvd_stroke	45
705	19705	705	2.082705568	0.010670966	0.822630973	5.077238537	cvd_stroke	45
706	19706	706	2.825737706	0.021481339	0.480525151	4.333349365	cvd_stroke	45
707	19707	707	8.162251585	0.006317479	0.390290428	4.655019976	cvd_stroke	45
708	19708	708	3.648427554	0.008784399	0.518179605	4.225772519	cvd_stroke	45
709	19709	709	2.34188213	0.041151244	0.426642968	5.176793349	cvd_stroke	45
710	19710	710	4.469850465	0.022976626	0.41069104	2.91847888	cvd_stroke	45
711	19711	711	2.87754231	0.005064605	0.645482449	4.427161204	cvd_stroke	45
712	19712	712	40.57100329	0.001078481	0.434030989	4.172610956	cvd_stroke	45
713	19713	713	3.056975867	0.012466962	0.533710875	5.802648902	cvd_stroke	45
714	19714	714	10.47082746	0.021672146	0.267310888	2.470865712	cvd_stroke	45
715	19715	715	2.827258545	0.01621682	0.520347967	2.773136878	cvd_stroke	45
716	19716	716	2.362141022	0.009551384	0.776051247	5.470523605	cvd_stroke	45
717	19717	717	3.949827096	0.021600406	0.41074502	3.920503366	cvd_stroke	45
718	19718	718	9.669689669	0.005190819	0.441061492	5.20437602	cvd_stroke	45
719	19719	719	3.185258271	0.008881618	0.560133502	3.479571184	cvd_stroke	45
720	19720	720	3.221695031	0.046542324	0.345818903	3.015193448	cvd_stroke	45
721	19721	721	2.107692655	0.046377724	0.40897828	5.170527699	cvd_stroke	45
722	19722	722	3.177380061	0.017389707	0.480555967	3.099807093	cvd_stroke	45
723	19723	723	1.849436091	0.015887818	0.75847795	4.146034266	cvd_stroke	45
724	19724	724	6.600738337	0.010366027	0.404407819	4.921035296	cvd_stroke	45
725	19725	725	2.969374641	0.018276635	0.519813976	3.994823453	cvd_stroke	45
726	19726	726	11.70481691	0.014781475	0.270563716	5.007391689	cvd_stroke	45
727	19727	727	2.083473868	0.013636456	0.564143735	4.474701682	cvd_stroke	45
728	19728	728	2.719583131	0.063106344	0.362599596	2.649850964	cvd_stroke	45
729	19729	729	2.035373056	0.004176658	0.745624862	4.046372008	cvd_stroke	45
730	19730	730	2.168202027	0.034597785	0.474217238	3.349447315	cvd_stroke	45
731	19731	731	2.223716289	0.014252517	0.631993092	2.509574114	cvd_stroke	45
732	19732	732	2.816466952	0.019745387	0.419898993	5.087493738	cvd_stroke	45
733	19733	733	11.29302753	0.018985245	0.25466711	2.845214584	cvd_stroke	45
734	19734	734	4.193338195	0.032659374	0.341610698	5.2144334	cvd_stroke	45
735	19735	735	5.054890631	0.023780616	0.329290504	2.867415429	cvd_stroke	45
736	19736	736	2.791975364	0.018490796	0.525534731	5.12700701	cvd_stroke	45
737	19737	737	3.168242143	0.017989493	0.430851039	3.993382868	cvd_stroke	45
738	19738	738	2.319692231	0.025727925	0.532560612	4.442365126	cvd_stroke	45
739	19739	739	15.58558718	0.003388778	0.405674069	2.77235631	cvd_stroke	45
740	19740	740	5.849948099	0.01124275	0.416898072	5.099529776	cvd_stroke	45
741	19741	741	28.76424742	0.007591262	0.237988077	5.707898505	cvd_stroke	45
742	19742	742	2.110475426	0.005758697	0.826108323	5.641933634	cvd_stroke	45
743	19743	743	13.10432601	0.00925395	0.325910147	5.352993288	cvd_stroke	45
744	19744	744	4.318172932	0.027000852	0.341202332	2.736362549	cvd_stroke	45
745	19745	745	52.46891582	0.003443732	0.275697269	4.44156258	cvd_stroke	45
746	19746	746	2.070123909	0.0363574	0.497859448	3.640540956	cvd_stroke	45
747	19747	747	2.337383761	0.025393534	0.494543101	4.623871583	cvd_stroke	45
748	19748	748	2.389190445	0.002452388	0.987613069	4.500711763	cvd_stroke	45
749	19749	749	4.240328048	0.019269285	0.348371022	4.596155844	cvd_stroke	45
750	19750	750	2.922006765	0.05253167	0.360759669	3.19528007	cvd_stroke	45
751	19751	751	2.846868398	0.055267007	0.373541688	2.585974297	cvd_stroke	45
752	19752	752	2.593540608	0.005201325	0.864879641	5.889917386	cvd_stroke	45
753	19753	753	5.520055421	0.021887056	0.314852037	5.234024476	cvd_stroke	45
754	19754	754	91.59643861	0.000907882	0.372772115	3.82205767	cvd_stroke	45
755	19755	755	4.062187286	0.042773128	0.334693945	5.567065412	cvd_stroke	45
756	19756	756	2.492812834	0.022104619	0.463137614	5.069105162	cvd_stroke	45
757	19757	757	3.555984501	0.006976159	0.565340169	3.577812969	cvd_stroke	45
758	19758	758	72.4906272	0.001531805	0.301218331	2.639603029	cvd_stroke	45
759	19759	759	2.564926039	0.006515574	0.652534039	4.673776018	cvd_stroke	45
760	19760	760	2.733792624	0.033466905	0.398767428	2.562683102	cvd_stroke	45
761	19761	761	3.450465364	0.06076442	0.33649868	3.215829476	cvd_stroke	45
762	19762	762	2.23396976	0.032520241	0.531882533	5.129679837	cvd_stroke	45
763	19763	763	15.60411232	0.011457389	0.260702415	4.069521848	cvd_stroke	45
764	19764	764	5.285770848	0.031104942	0.303230143	3.310654701	cvd_stroke	45
765	19765	765	26.92039172	0.003471699	0.327037075	5.501470614	cvd_stroke	45
766	19766	766	7.278176603	0.00766145	0.403906618	4.618544281	cvd_stroke	45
767	19767	767	6.971988339	0.009294151	0.41501681	5.555850099	cvd_stroke	45
768	19768	768	9.116251434	0.010546066	0.353256585	4.136385904	cvd_stroke	45
769	19769	769	15.3120668	0.002989132	0.418223904	4.680110338	cvd_stroke	45
770	19770	770	2.918391588	0.048411711	0.407789271	2.686600067	cvd_stroke	45
771	19771	771	2.033560527	0.006844245	0.851018156	5.565788151	cvd_stroke	45
772	19772	772	2.409610115	0.009483976	0.797375245	3.248402047	cvd_stroke	45
773	19773	773	2.016545243	0.005788546	0.950219406	4.340024911	cvd_stroke	45
774	19774	774	20.15414553	0.003673598	0.376379345	4.746080587	cvd_stroke	45
775	19775	775	3.365723182	0.004092706	0.619025781	2.764467283	cvd_stroke	45
776	19776	776	2.167107649	0.010825248	0.72020091	5.781754422	cvd_stroke	45
777	19777	777	2.570330589	0.007906145	0.724745956	4.435123326	cvd_stroke	45
778	19778	778	2.546511735	0.017977442	0.563129295	2.827816317	cvd_stroke	45
779	19779	779	2.495089183	0.054515091	0.403455517	3.9374496	cvd_stroke	45
780	19780	780	2.793908024	0.007688012	0.678309362	5.59575523	cvd_stroke	45
781	19781	781	3.600428642	0.019211576	0.436669159	4.321576176	cvd_stroke	45
782	19782	782	25.62110545	0.004072774	0.339080801	4.469490489	cvd_stroke	45
783	19783	783	2.153118128	0.022458923	0.524113705	3.035155049	cvd_stroke	45
784	19784	784	2.871687128	0.013954013	0.480948943	3.396819686	cvd_stroke	45
785	19785	785	7.282345366	0.010938437	0.387651575	3.908742255	cvd_stroke	45
786	19786	786	73.30322928	0.000819462	0.38329922	4.443733045	cvd_stroke	45
787	19787	787	2.370058965	0.00708088	0.699599723	4.539267862	cvd_stroke	45
788	19788	788	2.540690843	0.008033233	0.674830268	2.617342037	cvd_stroke	45
789	19789	789	2.632135561	0.030493811	0.421840813	3.173697998	cvd_stroke	45
790	19790	790	3.677989204	0.022554314	0.370466309	4.218471375	cvd_stroke	45
791	19791	791	34.35611789	0.002639455	0.366680697	2.822042985	cvd_stroke	45
792	19792	792	42.66547458	0.001535643	0.390604954	3.851030075	cvd_stroke	45
793	19793	793	7.940649286	0.011049553	0.340622426	4.179257178	cvd_stroke	45
794	19794	794	2.589454492	0.008826431	0.597937205	4.817499484	cvd_stroke	45
795	19795	795	2.30348912	0.001703552	1.050330378	3.526694552	cvd_stroke	45
796	19796	796	4.685707502	0.005496621	0.521956657	4.761151071	cvd_stroke	45
797	19797	797	2.369475441	0.013094219	0.767154225	4.964086939	cvd_stroke	45
798	19798	798	21.56374097	0.004518467	0.348520681	3.619048829	cvd_stroke	45
799	19799	799	2.106285336	0.030053296	0.402211681	3.529957648	cvd_stroke	45
800	19800	800	4.634600797	0.012820708	0.444717059	3.470740629	cvd_stroke	45
801	19801	801	2.052557342	0.011254871	0.623762779	4.305720291	cvd_stroke	45
802	19802	802	31.15893131	0.001185654	0.43892457	3.674561543	cvd_stroke	45
803	19803	803	1.916733989	0.013757573	0.651430102	5.136965222	cvd_stroke	45
804	19804	804	1.692618399	0.047405381	0.463077384	4.588116076	cvd_stroke	45
805	19805	805	3.790780846	0.018382373	0.379994305	4.016036613	cvd_stroke	45
806	19806	806	1.609985744	0.064122948	0.462398743	3.02154859	cvd_stroke	45
807	19807	807	6.953564398	0.013763076	0.357843331	5.069292711	cvd_stroke	45
808	19808	808	30.69697111	0.004007021	0.297483396	5.867813689	cvd_stroke	45
809	19809	809	2.520454064	0.057951594	0.379561994	3.915814852	cvd_stroke	45
810	19810	810	2.892148352	0.030794037	0.356200213	4.839268472	cvd_stroke	45
811	19811	811	2.332958866	0.009677037	0.686116497	2.499089845	cvd_stroke	45
812	19812	812	12.70250474	0.004219098	0.386732313	3.40868292	cvd_stroke	45
813	19813	813	1.729575801	0.002165646	0.841892566	4.764445762	cvd_stroke	45
814	19814	814	2.155236494	0.018556578	0.646836273	4.130898396	cvd_stroke	45
815	19815	815	4.482040026	0.029201767	0.307278363	4.257480972	cvd_stroke	45
816	19816	816	3.024220031	0.020898473	0.457355429	4.117519851	cvd_stroke	45
817	19817	817	6.403968587	0.011320467	0.369959502	4.673583522	cvd_stroke	45
818	19818	818	2.606852077	0.010351407	0.651149504	2.470393952	cvd_stroke	45
819	19819	819	2.498796765	0.017926091	0.421544868	5.425480294	cvd_stroke	45
820	19820	820	7.853229258	0.011291909	0.359073542	2.899090144	cvd_stroke	45
821	19821	821	2.724603774	0.004360466	0.735315069	3.800690339	cvd_stroke	45
822	19822	822	5.443269119	0.008042529	0.450148348	4.603902373	cvd_stroke	45
823	19823	823	2.267492578	0.005478554	0.85434805	4.446443798	cvd_stroke	45
824	19824	824	3.883077964	0.012188799	0.474726394	5.444943473	cvd_stroke	45
825	19825	825	20.11038386	0.003469547	0.365114641	4.737374034	cvd_stroke	45
826	19826	826	2.527473625	0.03632374	0.501771958	3.118601034	cvd_stroke	45
827	19827	827	1.839858165	0.020817406	0.556274412	5.20157493	cvd_stroke	45
828	19828	828	2.601409158	0.010249061	0.634954499	2.804312333	cvd_stroke	45
829	19829	829	107.0861739	0.000994829	0.325661586	3.295910532	cvd_stroke	45
830	19830	830	1.80265786	0.085630444	0.363807912	5.33743543	cvd_stroke	45
831	19831	831	2.7454881	0.015248411	0.511457673	4.927190847	cvd_stroke	45
832	19832	832	2.717338962	0.02422745	0.43451313	4.480050134	cvd_stroke	45
833	19833	833	41.07739659	0.00340102	0.312449002	3.334045426	cvd_stroke	45
834	19834	834	7.698078124	0.017376319	0.304587455	3.974068535	cvd_stroke	45
835	19835	835	21.21550147	0.002576927	0.404621504	3.263769925	cvd_stroke	45
836	19836	836	4.372100859	0.025911443	0.360951676	3.658042517	cvd_stroke	45
837	19837	837	3.805870414	0.00785442	0.531499805	5.261844378	cvd_stroke	45
838	19838	838	2.640449306	0.009862082	0.604489601	3.42783487	cvd_stroke	45
839	19839	839	2.173651204	0.026445494	0.465543275	3.347777531	cvd_stroke	45
840	19840	840	2.198422462	0.033855092	0.57690031	4.039003113	cvd_stroke	45
841	19841	841	2.250607065	0.014336038	0.752349902	2.478023436	cvd_stroke	45
842	19842	842	2.432187591	0.007989289	0.694601775	2.578755501	cvd_stroke	45
843	19843	843	17.21579122	0.004060039	0.372382138	5.671715103	cvd_stroke	45
844	19844	844	11.93063812	0.013725268	0.251510424	4.579897911	cvd_stroke	45
845	19845	845	2.463122562	0.037093399	0.524245928	4.392109181	cvd_stroke	45
846	19846	846	2.285594537	0.024525406	0.526609128	3.764301812	cvd_stroke	45
847	19847	847	2.793348879	0.01317396	0.539813092	2.956662211	cvd_stroke	45
848	19848	848	2.657815869	0.028209472	0.529510863	3.581266097	cvd_stroke	45
849	19849	849	1.963776134	0.010689323	0.624291472	2.706449558	cvd_stroke	45
850	19850	850	89.31068195	0.001340104	0.27692939	3.575609526	cvd_stroke	45
851	19851	851	2.323421842	0.028408645	0.450666556	4.778137415	cvd_stroke	45
852	19852	852	2.784097017	0.01785688	0.467396581	4.525210127	cvd_stroke	45
853	19853	853	16.67851862	0.005009396	0.358970232	5.473755351	cvd_stroke	45
854	19854	854	2.060102148	0.022208593	0.559145924	4.579267899	cvd_stroke	45
855	19855	855	12.61524384	0.003874611	0.418624312	3.94782031	cvd_stroke	45
856	19856	856	4.936844255	0.027484756	0.30336556	5.345141487	cvd_stroke	45
857	19857	857	2.131463257	0.009028083	0.937253546	5.253020965	cvd_stroke	45
858	19858	858	7.845234625	0.017736527	0.307508165	4.096759771	cvd_stroke	45
859	19859	859	1.56539768	0.002336265	1.270997478	3.404224226	cvd_stroke	45
860	19860	860	2.020149304	0.013908358	0.740852489	4.887761316	cvd_stroke	45
861	19861	861	3.767978248	0.023835085	0.41691108	3.23500542	cvd_stroke	45
862	19862	862	2.465980289	0.016070453	0.528876066	5.589443738	cvd_stroke	45
863	19863	863	2.614513087	0.018700244	0.501861903	4.849635951	cvd_stroke	45
864	19864	864	2.43470888	0.028011512	0.4060282	2.501017977	cvd_stroke	45
865	19865	865	49.71097388	0.003677254	0.259749073	5.377421346	cvd_stroke	45
866	19866	866	4.849441838	0.012778897	0.416945399	4.112300679	cvd_stroke	45
867	19867	867	7.701717808	0.02127183	0.278566538	3.397022167	cvd_stroke	45
868	19868	868	3.069785468	0.008685594	0.579097758	4.93521943	cvd_stroke	45
869	19869	869	7.216167659	0.00806732	0.408174581	4.562794778	cvd_stroke	45
870	19870	870	55.38346564	0.002234464	0.309689695	3.421540095	cvd_stroke	45
871	19871	871	2.190803789	0.004948185	0.826450741	5.055200301	cvd_stroke	45
872	19872	872	17.6179625	0.007133259	0.328977123	3.983181535	cvd_stroke	45
873	19873	873	2.416610644	0.013318953	0.642247631	2.668124801	cvd_stroke	45
874	19874	874	2.716403002	0.021562385	0.504918082	2.994829709	cvd_stroke	45
875	19875	875	2.614029875	0.024297095	0.572801346	5.041413137	cvd_stroke	45
876	19876	876	2.417389268	0.006231599	0.616704867	5.662081276	cvd_stroke	45
877	19877	877	38.63788876	0.005511918	0.26530879	3.856328557	cvd_stroke	45
878	19878	878	4.008701439	0.060878171	0.279226983	2.698358144	cvd_stroke	45
879	19879	879	15.7463571	0.0224315	0.205939689	4.036719423	cvd_stroke	45
880	19880	880	18.00796683	0.007521527	0.29097944	5.869362612	cvd_stroke	45
881	19881	881	5.287818813	0.014874533	0.385320649	3.455220752	cvd_stroke	45
882	19882	882	3.277483824	0.028825506	0.432418443	4.629494389	cvd_stroke	45
883	19883	883	5.353544688	0.010356985	0.424887138	5.464700833	cvd_stroke	45
884	19884	884	2.853487023	0.014247644	0.464599005	2.707751993	cvd_stroke	45
885	19885	885	11.32655594	0.013816269	0.305844534	3.522447446	cvd_stroke	45
886	19886	886	2.603852123	0.003838488	0.714733359	2.688184617	cvd_stroke	45
887	19887	887	3.149818393	0.011933724	0.568486527	5.389721194	cvd_stroke	45
888	19888	888	2.27218809	0.038070338	0.468619608	3.330827781	cvd_stroke	45
889	19889	889	9.802493688	0.016514067	0.290830455	5.670767123	cvd_stroke	45
890	19890	890	2.979498849	0.009699116	0.530492236	2.495711361	cvd_stroke	45
891	19891	891	43.57107094	0.003651753	0.297421842	4.255464124	cvd_stroke	45
892	19892	892	2.829447061	0.008218719	0.540153899	3.907441992	cvd_stroke	45
893	19893	893	3.039039135	0.021571012	0.463756881	3.718718235	cvd_stroke	45
894	19894	894	4.73000025	0.018111564	0.364245905	2.844290268	cvd_stroke	45
895	19895	895	8.341261722	0.00923592	0.379569211	2.592907982	cvd_stroke	45
896	19896	896	2.301352593	0.016765265	0.632299527	5.463929008	cvd_stroke	45
897	19897	897	39.65863348	0.004898704	0.256884067	3.979299001	cvd_stroke	45
898	19898	898	23.98629802	0.009356801	0.240189106	2.632832186	cvd_stroke	45
899	19899	899	1.932658848	0.045178241	0.543401238	5.604144082	cvd_stroke	45
900	19900	900	3.363754548	0.008152883	0.542189411	5.019261955	cvd_stroke	45
901	19901	901	110.6206906	0.001277983	0.305678736	5.518612612	cvd_stroke	45
902	19902	902	2.948113454	0.007756723	0.575434906	4.795161348	cvd_stroke	45
903	19903	903	33.35047832	0.002957618	0.342857797	3.902528912	cvd_stroke	45
904	19904	904	2.630352838	0.027566181	0.49823633	3.513597488	cvd_stroke	45
905	19905	905	4.187200326	0.020965337	0.381424144	4.527952339	cvd_stroke	45
906	19906	906	114.1822287	0.000446156	0.390139263	3.977616173	cvd_stroke	45
907	19907	907	2.409176142	0.009963277	0.628441072	3.004307642	cvd_stroke	45
908	19908	908	4.054904297	0.014257116	0.410707977	3.216723964	cvd_stroke	45
909	19909	909	4.360568933	0.023869552	0.359050634	5.335984964	cvd_stroke	45
910	19910	910	67.97957038	0.002390383	0.278610254	5.509688591	cvd_stroke	45
911	19911	911	2.710982658	0.007478736	0.584551215	3.08557658	cvd_stroke	45
912	19912	912	2.629232759	0.010102034	0.629080355	5.227148967	cvd_stroke	45
913	19913	913	91.55050449	0.000739692	0.374028563	3.485092215	cvd_stroke	45
914	19914	914	2.60041308	0.004079496	0.750283902	3.981491625	cvd_stroke	45
915	19915	915	2.31046563	0.0435762	0.427297888	5.433948509	cvd_stroke	45
916	19916	916	2.615535839	0.002450329	1.097929562	5.869821426	cvd_stroke	45
917	19917	917	3.000504291	0.017927191	0.447738339	2.656851065	cvd_stroke	45
918	19918	918	3.513154104	0.018711917	0.42212907	3.03758014	cvd_stroke	45
919	19919	919	2.045375135	0.012180984	0.589571641	3.046621674	cvd_stroke	45
920	19920	920	1.906520524	0.011893117	0.668351737	5.124244419	cvd_stroke	45
921	19921	921	3.292491785	0.034329646	0.403684387	2.797575418	cvd_stroke	45
922	19922	922	3.987145016	0.010457942	0.482454996	4.865993513	cvd_stroke	45
923	19923	923	2.455511029	0.004863882	0.938090426	5.077828301	cvd_stroke	45
924	19924	924	6.529479093	0.021715916	0.298368903	5.464189556	cvd_stroke	45
925	19925	925	3.432585564	0.01862691	0.523596823	4.59478451	cvd_stroke	45
926	19926	926	9.781068194	0.010555601	0.369308995	4.633884731	cvd_stroke	45
927	19927	927	2.250589462	0.001516366	1.207049813	3.051709888	cvd_stroke	45
928	19928	928	28.58454055	0.002206708	0.387687381	5.544665601	cvd_stroke	45
929	19929	929	4.580276206	0.021820809	0.357368378	4.094644085	cvd_stroke	45
930	19930	930	16.96884937	0.009129737	0.294833387	5.341734557	cvd_stroke	45
931	19931	931	7.538870572	0.014596	0.319180286	4.339887885	cvd_stroke	45
932	19932	932	4.055074911	0.018801732	0.349860955	5.841023311	cvd_stroke	45
933	19933	933	3.051176523	0.009522575	0.532606493	4.640137214	cvd_stroke	45
934	19934	934	2.276594784	0.010251715	0.69293063	4.606615454	cvd_stroke	45
935	19935	935	4.548353558	0.018408242	0.405761957	4.162463919	cvd_stroke	45
936	19936	936	23.53086064	0.003811869	0.355499957	3.689716491	cvd_stroke	45
937	19937	937	50.90828486	0.001171103	0.398031995	3.233475154	cvd_stroke	45
938	19938	938	11.61315471	0.01632963	0.275877761	3.904254931	cvd_stroke	45
939	19939	939	2.02473372	0.011578006	0.830343672	5.08914381	cvd_stroke	45
940	19940	940	7.8122095	0.01649529	0.317277963	5.051814528	cvd_stroke	45
941	19941	941	87.29518478	0.002336459	0.253110413	3.625150184	cvd_stroke	45
942	19942	942	2.530648448	0.017395773	0.506703078	4.90172954	cvd_stroke	45
943	19943	943	10.18928028	0.003283184	0.462547422	5.224312351	cvd_stroke	45
944	19944	944	1.883531003	0.01354314	0.809835097	4.954973313	cvd_stroke	45
945	19945	945	2.341654931	0.018117752	0.617620877	2.732688951	cvd_stroke	45
946	19946	946	2.42622955	0.008480541	0.73801665	2.446029844	cvd_stroke	45
947	19947	947	2.339692281	0.001326765	1.182314356	3.776728673	cvd_stroke	45
948	19948	948	17.80059495	0.00422351	0.365279355	3.326359003	cvd_stroke	45
949	19949	949	2.887975388	0.019299166	0.463132024	5.665294523	cvd_stroke	45
950	19950	950	144.0556272	0.000357283	0.410161263	5.110422031	cvd_stroke	45
951	19951	951	2.783050193	0.010398792	0.599112661	3.069169661	cvd_stroke	45
952	19952	952	8.878874798	0.007174472	0.393177839	2.948261996	cvd_stroke	45
953	19953	953	2.822108571	0.013412406	0.533999796	4.011646587	cvd_stroke	45
954	19954	954	152.4689029	0.001215592	0.265792598	3.53717273	cvd_stroke	45
955	19955	955	2.249209191	0.002366159	0.96236004	5.891291363	cvd_stroke	45
956	19956	956	2.558887296	0.017261598	0.530811643	5.168895693	cvd_stroke	45
957	19957	957	3.350056114	0.011266018	0.51193582	3.501043012	cvd_stroke	45
958	19958	958	22.17105085	0.008150345	0.26545763	4.905434144	cvd_stroke	45
959	19959	959	2.27793452	0.003288505	1.155689066	3.427434109	cvd_stroke	45
960	19960	960	3.39038175	0.018794333	0.481295785	3.213440274	cvd_stroke	45
961	19961	961	4.071742245	0.010195137	0.434050913	3.687225595	cvd_stroke	45
962	19962	962	5.564767582	0.009462537	0.415482514	3.528938908	cvd_stroke	45
963	19963	963	2.253560203	0.00843824	0.794931744	3.650168103	cvd_stroke	45
964	19964	964	49.5060089	0.002327499	0.316732302	4.43485178	cvd_stroke	45
965	19965	965	79.18409589	0.000910131	0.370579014	5.34630623	cvd_stroke	45
966	19966	966	2.753072897	0.01606207	0.605894347	5.788848052	cvd_stroke	45
967	19967	967	3.690812893	0.036610231	0.325480757	3.559304228	cvd_stroke	45
968	19968	968	3.023501715	0.036444778	0.450610672	2.565645897	cvd_stroke	45
969	19969	969	2.475816589	0.020512251	0.600746396	5.286070658	cvd_stroke	45
970	19970	970	33.88978104	0.003619002	0.304071137	2.760513659	cvd_stroke	45
971	19971	971	3.460735237	0.015793087	0.484314746	5.859893467	cvd_stroke	45
972	19972	972	58.24859688	0.0019754	0.28120647	3.390421653	cvd_stroke	45
973	19973	973	32.46304573	0.00304482	0.314092164	3.266264154	cvd_stroke	45
974	19974	974	2.224023234	0.009654336	0.616689826	3.245570188	cvd_stroke	45
975	19975	975	12.73241321	0.007805019	0.344544807	3.994873917	cvd_stroke	45
976	19976	976	2.301400148	0.004061048	0.77970563	4.046817484	cvd_stroke	45
977	19977	977	17.54865759	0.007799629	0.326739906	2.966467075	cvd_stroke	45
978	19978	978	2.059522586	0.010494216	0.773224602	4.778339686	cvd_stroke	45
979	19979	979	132.2313455	0.000961943	0.292920555	4.751557965	cvd_stroke	45
980	19980	980	2.685969525	0.030119563	0.441479509	4.898983631	cvd_stroke	45
981	19981	981	3.611546203	0.013564288	0.479295326	5.180053766	cvd_stroke	45
982	19982	982	16.72122826	0.006341164	0.317517046	3.582780583	cvd_stroke	45
983	19983	983	22.85209606	0.005340009	0.309097949	4.172427261	cvd_stroke	45
984	19984	984	3.258501197	0.021757615	0.400681737	4.208977001	cvd_stroke	45
985	19985	985	2.600692139	0.007632866	0.634734978	3.458371334	cvd_stroke	45
986	19986	986	14.05761045	0.004333048	0.398001086	4.373431387	cvd_stroke	45
987	19987	987	2.552946976	0.028684759	0.454283803	4.303753835	cvd_stroke	45
988	19988	988	2.348564818	0.030810042	0.446288088	5.201133047	cvd_stroke	45
989	19989	989	18.17764964	0.005978139	0.358079738	4.432131545	cvd_stroke	45
990	19990	990	2.842281113	0.0075654	0.772088946	3.521234936	cvd_stroke	45
991	19991	991	3.165196154	0.019334651	0.466985842	5.89037465	cvd_stroke	45
992	19992	992	2.960828262	0.005805753	0.664792066	2.477588131	cvd_stroke	45
993	19993	993	1.70936247	0.032123983	0.572150237	4.666802139	cvd_stroke	45
994	19994	994	1.974565657	0.024381855	0.69785716	5.621872273	cvd_stroke	45
995	19995	995	15.70682473	0.007615962	0.308275077	5.095024854	cvd_stroke	45
996	19996	996	3.253393602	0.015265641	0.529967024	5.093018385	cvd_stroke	45
997	19997	997	4.848940562	0.003363078	0.541251948	3.21491764	cvd_stroke	45
998	19998	998	2.983208743	0.003339787	0.695040285	5.198428742	cvd_stroke	45
999	19999	999	83.75675888	0.000638408	0.390966007	3.081779361	cvd_stroke	45
1000	20000	1000	1.46572267	0.061940867	0.357613392	3.68942057	cvd_stroke	45
