# Supplementary material for: A guide to value of information methods for prioritising research in health impact modelling
Source: Epidemiol Methods. Author manuscript; Available in PMC 2022 Feb 3. (PMC7612319; doi:10.1515/em-2021-0012)
Supplement: 2 [file EMS140913-supplement-2.zip › j_em-2021-0012_suppl_002.R]

### Code to reproduce the analyses in the paper "A guide to Value of Information
### methods for prioritising research in health impact modelling"

### ----------------------------------------------------------------------------------
  
  
### Required dataset - provided in the supplementary material 
dr <- read.csv("strokeDR.csv")
  
### Required packages 
require(rmarkdown)
require(tidyverse)
require(mgcv)
# devtools::install_github("chjackson/voi",build_vignettes=TRUE) # if the voi package is not already installed
require(voi)
  
  
### ----------------------------------------------------------------------------------
### SECTION 2
### ----------------------------------------------------------------------------------


## Generate Monte Carlo samples for the inputs and outputs of the example health impact model 

nSamples <- 10000
set.seed(1)
dr <- dr[sample(1:nrow(dr), size=nSamples, replace=TRUE),,drop=FALSE]
mu <- rlnorm(nSamples,2.665364, 0.3234522) # background pollution level
ptransp <- rbeta(nSamples,5.795375, 8.947712) # proportion of pollution attributed to transport
inc_base <- 18530
scenario_travel_ratio <- 0.5

## Determine point estimates of alpha,beta,gamma,tau
lgamma <- log(dr$gamma)
lbeta <- log(dr$beta)
lgamma_val <- quantile(lgamma,0.5)
## Use median(gamma)
gamma_val <- exp(lgamma_val)
den <-  MASS::kde2d(lgamma,lbeta,n=c(1,100),h=0.2,
             lims=c(lgamma_val,lgamma_val,min(lbeta)-1,max(lbeta)+1))
lbeta_val <- approx(x=cumsum(den$z)/sum(den$z),  y=den$y, xout=0.5)$y
## Use median(beta | median(gamma)), from a 2D density estimate
beta_val <- exp(lbeta_val)
## Use median(alpha | median(gamma),median(beta)), from a nonparametric regression
mod <- mgcv::gam(log(alpha)~te(log(gamma),log(beta)),data=dr)
pred_val <- predict(mod, newdata=data.frame(beta=beta_val,gamma=gamma_val),se.fit=T)
alpha_val <- exp(qnorm(0.5,pred_val$fit,sqrt(mod$sig2)))
## Use median(tau | median(gamma),median(beta),median(alpha)), from a nonparametric regression
mod <- mgcv::gam(log(tau)~splines::ns(log(gamma),df=8)+splines::ns(log(beta),df=8)+splines::ns(log(alpha),df=8),data=dr)
pred_val <- predict(mod, newdata=data.frame(alpha=alpha_val,beta=beta_val,gamma=gamma_val),se.fit=T)
tau_val <- exp(qnorm(0.5,pred_val$fit,sqrt(mod$sig2)))

dose_response <- function(pm,alpha,beta,gamma,tau){
  1 + alpha * ( 1 - exp(- beta * ( pmax(pm - tau, 0) )^gamma ) )
}

## Function to compute the model output given the inputs
model <- function(mu, ptransp, dr)  { 
  scenario_pm <- mu*(ptransp*scenario_travel_ratio + 1 - ptransp)
  RR_base <- dose_response(mu, dr$alpha, dr$beta, dr$gamma, dr$tau) 
  RR_scenario <- dose_response(scenario_pm, dr$alpha, dr$beta, dr$gamma, dr$tau) 
  inc_diff <- inc_base - inc_base*RR_scenario/RR_base
  inc_diff
}

## Principal model output: number of stroke cases averted 
inc_diff <- model(mu, ptransp, dr)


### Figure 1:  "Input and output uncertainty distributions in the example health impact model"

par(mfrow=c(2,2),mar=c(5,4,0,1),cex=0.7)
plot(density(mu),frame=F,typ='l',
     xlab=expression(paste('Background PM2.5 (',mu,'g/',m^3, ") , ",mu)),
     ylab='Density',
     xlim=c(0,40),
     lwd=2,lty=1,col='navyblue',main='')
abline(v=quantile(mu, c(0.025, 0.975)), col="orange")
legend("topright", lwd=1, col="orange", legend="95% credible interval", bty="n", cex=0.7)
       
plot(density(ptransp),frame=F,typ='l',
     xlab=expression(paste('Proportion of PM2.5 due to transport,  ',pi)),
     ylab='Density',
     xlim=c(0,1),
     lwd=2,lty=1,col='navyblue',main='')
abline(v=quantile(ptransp, c(0.025, 0.975)), col="orange")

dose1 <- 10
dose2 <- 15
resp1 <- dose_response(dose1, dr$alpha, dr$beta, dr$gamma, dr$tau)
resp2 <- dose_response(dose2, dr$alpha, dr$beta, dr$gamma, dr$tau)
dr_ratio <- resp2 / resp1

lind3 <- min(which(dr_ratio == quantile(dr_ratio, 0.025)))
mind <-  min(which(dr_ratio == quantile(dr_ratio, 0.5)))
uind3 <- which.min(abs(dr_ratio - quantile(dr_ratio,0.975)))

x <- seq(0,60,1)
nsam <- 20 
dr_samples <- dose_response(x, dr$alpha[1], dr$beta[1], dr$gamma[1], dr$tau[1])
plot(x,dr_samples,frame=F,typ='l',
     xlab=expression(paste('PM2.5 (',mu,'g/',m^3, ")")),
     ylab='Relative risk (RR) of stroke',
     xlim=c(0,40),
     lwd=2,lty=1,ylim=c(1,2),col='lightblue')
for(i in 2:20){
  dr_samples <- dose_response(x, dr$alpha[i], dr$beta[i], dr$gamma[i],  dr$tau[i])
  lines(x,dr_samples,type='l',lwd=2,lty=1,col='lightblue')
}

drm <- dose_response(x, alpha=alpha_val, beta=beta_val, gamma=gamma_val, tau=tau_val)

drl3 <- dose_response(x, dr$alpha[lind3], dr$beta[lind3], dr$gamma[lind3],  dr$tau[lind3])
dru3 <- dose_response(x, dr$alpha[uind3], dr$beta[uind3], dr$gamma[uind3],  dr$tau[uind3])
lines(x,drl3,type='l',lty=1,col='red', lwd=3)
lines(x,dru3,type='l',lty=1,col='red', lwd=3)
lines(x,drm,type='l',lty=1,col='blue', lwd=3)
legend("topleft", lwd=c(3,3), col=c("blue","red"), bty="n", cex=0.7,
       title="Curves defined by:",
       legend=c("Median parameter values",
                "2.5%-97.5% interval of RR(15)-RR(10)"))

plot(density(inc_diff),frame=F,typ='l',xlab='Cases of stroke averted',ylab='Density',lwd=2,lty=1,col='navyblue',main='',xlim=c(0,1000))
qu <- quantile(inc_diff, c(0.025, 0.975))
abline(v=qu, col="orange")

invisible(dev.off())


### Perform probabilistic one-way sensitivity analysis for each parameter in turn 

torpar <- c("overall","mu","ptransp","dr")
tor <- as.data.frame(matrix(ncol=4, nrow=length(torpar)))
colnames(tor) <- c("par","lower","base","upper")
tor$par <- torpar
tor$base <- mean(model(mu, ptransp, dr))
tor$lower[tor$par=="overall"] <- quantile(model(mu, ptransp, dr), 0.025)
tor$upper[tor$par=="overall"] <- quantile(model(mu, ptransp, dr), 0.975)
tor$lower[tor$par=="mu"] <- mean(model(quantile(mu, 0.025), ptransp, dr))
tor$upper[tor$par=="mu"] <- mean(model(quantile(mu, 0.975), ptransp, dr))
tor$lower[tor$par=="ptransp"] <- mean(model(mu, quantile(ptransp, 0.025), dr))
tor$upper[tor$par=="ptransp"] <- mean(model(mu, quantile(ptransp, 0.975), dr))
tor$lower[tor$par=="dr"] <- mean(model(mu, ptransp, dr[lind3,,drop=FALSE]))
tor$upper[tor$par=="dr"] <- mean(model(mu, ptransp, dr[uind3,,drop=FALSE]))

tor$parname <- fct_recode(tor$par,
                          "Overall"="overall", "Background PM2.5"="mu", "Proportion of PM2.5 due to transport"="ptransp", "PM2.5 dose-response"="dr")
tor$parname <- relevel(tor$parname, "Overall")
tor$prob <- TRUE


### Perform non-probabilistic one-way sensitivity analysis 

drmedian <- data.frame(alpha=alpha_val, beta=beta_val,
                       gamma=gamma_val, tau=tau_val)
tornp <- tor
tornp$prob <- FALSE
tornp$base <- model(median(mu), median(ptransp), drmedian)
tornp$lower[tornp$par=="overall"] <- tornp$upper[tornp$par=="overall"] <- tornp$base[tornp$par=="overall"]
tornp$lower[tornp$par=="mu"] <- model(quantile(mu, 0.025), median(ptransp), drmedian)
tornp$upper[tornp$par=="mu"] <- model(quantile(mu, 0.975), median(ptransp), drmedian)
tornp$lower[tornp$par=="pi"] <- model(median(mu), quantile(ptransp, 0.025), drmedian)
tornp$upper[tornp$par=="pi"] <- model(median(mu), quantile(ptransp, 0.975), drmedian)
tornp$lower[tornp$par=="dr"] <- model(median(mu), median(ptransp), dr[lind3,,drop=FALSE])
tornp$upper[tornp$par=="dr"] <- model(median(mu), median(ptransp), dr[uind3,,drop=FALSE])

tor <- rbind(tor, tornp)
tor$prob <- ifelse(tor$prob, "Probabilistic", "Fixed")


### Figure 2: "Tornado plot for one-way sensitivity analysis in the example
### health impact model. Left: non-probabilistic version where parameters not
### being varied are fixed at median values. Right: probabilistic version with
### central estimate defined by the mean output over the distributions of the
### inputs.  The principal results of the models are shown at the top: for the
### non-probabilistic model this is a point estimate without a credible
### interval, and for the probabilistic model this is a median and 95% credible
### interval"

labs <- data.frame(prob = c("Probabilistic", "Fixed", "Fixed", "Fixed"), 
                   lab = c("", 
                           "Principal model result", 
                           "Sensitivity analyses", "for inputs:"),
                   x = c(0, 4.2, 3.5, 3.2), 
                   size = c(20, 20 , 20, 10))
datplot <- tor %>%
  pivot_longer(cols=c("lower","upper"),
               names_to="type", values_to="val") %>%
  mutate(parname = factor(parname, 
                          levels=c("PM2.5 dose-response", "Proportion of PM2.5 due to transport",
                                   "Background PM2.5","Overall")),
         parname = fct_recode(parname, " "="Overall")
         ) 
datplot %>%
  filter(parname!=" ") %>%
ggplot(aes(x=parname)) + 
  geom_point(aes(y=base)) +
  geom_linerange(aes(ymin=base, ymax=val, col=type),
                 lwd=5) +
  coord_flip(clip="off") +
  facet_wrap(vars(prob), nrow=1) + 
  theme_bw() +
  scale_y_continuous(breaks=c(0, 200, 400, 600, 800)) +  
  ylab("Expected number of stroke cases averted") +
  xlab("") + 
  theme(legend.position = 'bottom') +
  guides(col=guide_legend(title="95% credible limit of parameter")) + 
  geom_text(aes(label = lab, x = x, lineheight=size), 
            y = -600, data=labs, hjust=0) + 
  geom_point(aes(x=4, y=base), data = datplot %>% filter(parname == " ")) +
  geom_linerange(aes(x=4, ymin=base, ymax=val), col="gray50",
                 data = datplot %>% filter(parname == " "),
                 lwd=5) +
  geom_hline(aes(yintercept = base))


### ----------------------------------------------------------------------------------
### SECTION 4
### ----------------------------------------------------------------------------------


## Figure 3. "Illustration of using regression to estimate EVPPI as expected
## reduction in variance of a model output after learning a model input"

plot(ptransp, inc_diff, col="gray", pch=19, 
     xlab = "Proportion of PM2.5 due to transport",
     ylab = "Expected stroke cases averted", 
     ylim=c(0,1500))
pgam <- gam(inc_diff ~ s(ptransp, bs="cr"))
lines(sort(ptransp), fitted(pgam)[order(ptransp)], lwd=2, col="blue")
arrows(0.7, 700, 0.7, 200, code=3, lwd=2, length=0.1, col="red")
text(0.77, 380, "Residuals", col="red")
text(0.8, 1000, "Fitted values", col="blue")


### ----------------------------------------------------------------------------------
### SECTION 5
### ----------------------------------------------------------------------------------


### Using the `evppivar` function from the voi package to compute EVPPI in the
### example health impact model, when the model is used for estimation. 

inputs <- cbind(mu, ptransp, dr)

evppis <- c(
  "mu" = evppivar(inc_diff, mu)$evppi,
  "ptransp" = evppivar(inc_diff, ptransp)$evppi,
  "dr" = evppivar(inc_diff, inputs, pars=c("alpha","beta","gamma","tau"), method="earth")$evppi
)

### Using the `evppi` function to estimate EVPPI in the example health impact
### model, when the model is used for decision-making

## ----------------------------------------------------------------------------------
outputs <- cbind(0, inc_diff - 500)
inputs <- cbind(mu, ptransp, dr[,c("alpha","beta","gamma","tau")])
ed <- c(
  "mu" = evppi(outputs=outputs, inputs=inputs, pars="mu")$evppi,  # 0, low value 
  "ptransp"  = evppi(outputs=outputs, inputs=inputs, pars="ptransp")$evppi,  # 15 
  "dr" = evppi(outputs=outputs, inputs=inputs, pars=c("alpha","beta","gamma","tau"), method="earth")$evppi
)


### ----------------------------------------------------------------------------------
### SECTION 6
### ----------------------------------------------------------------------------------


## Section 6.1
## Function for probabilistic bias analysis for an estimate of a proportion. 

## Given a biased estimate `pbase`, confidence value `confidence` and maximum
## relative bias `maxbias`, this functions returns the standard deviation of the
## normally-distributed bias term (labelled "delta" in the paper) to be added to
## the log odds.

## The default values of confidence=0.9 and maxbias=1.2 represent the belief
## that we are 90% confident that the true value of the proportion is at most
## 1.2 times the biased estimate `pbase`

sdbias <- function(pbase, confidence=0.9, maxbias=1.2){
  fn <- function(x){
    logoddsave <- qlogis(pbase)
    bias <- rnorm(length(logoddsave), 0, x)
    ptarget <- plogis(logoddsave + bias)
    quantile(ptarget / pbase, c(1-confidence, confidence))["90%"] - maxbias
  }
  sd_bias <- uniroot(fn, c(0.001, 200))$root
  sd_bias
}

## Calculate the EVPPIs under the model extended to account for bias in the 
## proportion pi 

## ----cache=TRUE--------------------------------------------------------------------
sd_bias <- sdbias(ptransp, maxbias=1.2)
pi0 <- plogis(qlogis(ptransp) + rnorm(nSamples, 0, sd_bias))
inc_diff_bias <- model(mu, pi0, dr)

evppis_bias <- c(
  "mu" = evppivar(inc_diff_bias, mu)$evppi,
  "ptransp" = evppivar(inc_diff_bias, ptransp)$evppi,
  "pi0" = evppivar(inc_diff_bias, pi0)$evppi,
  "dr" = evppivar(inc_diff_bias, inputs, pars=c("alpha","beta","gamma","tau"), method="earth")$evppi
)

sd_bias <- sdbias(ptransp, maxbias=1.5)
pi0 <- plogis(qlogis(ptransp) + rnorm(nSamples, 0, sd_bias))
inc_diff_bigbias <- model(mu, pi0, dr)

evppis_bigbias <- c(
  "mu" = evppivar(inc_diff_bigbias, mu)$evppi,
  "ptransp" = evppivar(inc_diff_bigbias, ptransp)$evppi,
  "pi0" = evppivar(inc_diff_bigbias, pi0)$evppi,
  "dr" = evppivar(inc_diff_bigbias, inputs, pars=c("alpha","beta","gamma","tau"), method="earth")$evppi
)

## Convert EVPPIs to standard deviation scale 

## ----------------------------------------------------------------------------------
evsd <- c("overall"=sd(inc_diff),
          sqrt(sd(inc_diff)^2 - evppis))
evsd_bias <- c("overall"=sd(inc_diff_bias),
          sqrt(sd(inc_diff_bias)^2 - evppis_bias))
evsd_bigbias <- c("overall"=sd(inc_diff_bigbias),
          sqrt(sd(inc_diff_bigbias)^2 - evppis_bigbias))

# evppivar(inc_diff, inputs, pars=c("alpha","beta","gamma","tau"), method="gam") # 11470 
# evppivar(inc_diff, inputs, pars=c("alpha","beta","gamma","tau"), method="earth") # 9659 
# evppivar(inc_diff, inputs, pars=c("alpha","beta","gamma","tau"), method="gp", nsim=1000) #  8709 and very slow with 5000 samples 
# evppivar(inc_diff, inputs, pars=c("alpha","beta","gamma","tau"), method="inla") # 7156 
# sqrt(var(inc_diff) -  c(11470, 9659, 8709, 7156)) #  155 to  168 

evsdf <- as.data.frame(evsd) %>%
  rownames_to_column("variable") %>%
  mutate(model="Basic model")

evsdf_bias <- as.data.frame(evsd_bias) %>%
  rename(evsd = evsd_bias) %>% 
  rownames_to_column("variable") %>%
  mutate(model="20% bias")

evsdf_bigbias <- as.data.frame(evsd_bigbias) %>%
  rename(evsd = evsd_bigbias) %>% 
  rownames_to_column("variable") %>%
  mutate(model="50% bias")

evdf <- full_join(evsdf, evsdf_bias) %>% 
  full_join(evsdf_bigbias)  %>%
  mutate(variable=factor(variable,
                         levels = rev(c("overall", "mu", "ptransp", "pi0", "dr")))) %>%
  mutate(model =  factor(model, levels=c("Basic model","20% bias","50% bias"))) %>%
  mutate(varname = fct_recode(variable,
                              "SD under current information" = "overall",
                              "Background PM2.5" = "mu",
                              "Transport PM2.5 fraction (biased)" = "ptransp",
                              "Transport PM2.5 fraction (true)" = "pi0",
                              "Dose-response curve" = "dr"
  ))

## Figure 4: "EVPPI analysis in the example health impact model, as predicted
## standard deviations of expected stroke cases averted given perfect
## information on each parameter.  Basic model (Section 5) and probabilistic
## bias models with low and high bias (Section 6)."

ggplot(evdf, aes(x=varname)) +
  geom_col(aes(y=evsd), position="dodge") +
  facet_wrap(~model, ncol=3) + 
  xlab("") +
  ylab("Standard deviation of expected stroke cases averted") +
  coord_flip()


### Section 6.2.  Hierarchical model, implemented in Stan 

## ----cache=TRUE,message=FALSE------------------------------------------------------

library(rstan)
options(mc.cores = parallel::detectCores())
rstan_options(auto_write = TRUE)

pi1 <- c(0.4, 0.3, 0.6, 0.45, 0.5, 0.35)
pi2 <- c(0.35, 0.2, 0.75, 0.45, 0.6, 0.3)
M <- length(pi1)
lpsd1 <- rep(0.435, M)
lpsd2 <- rep(0.35, M)

dat <- list(logitpi=qlogis(pi1), lpsd=lpsd1, M=M)
dat2 <- list(logitpi=qlogis(pi2), lpsd=lpsd2, M=M)
ini <- list(list(mum=0, sigmam=1))

stmodel <- "
data {
 int M;
 vector[M] logitpi;
 vector[M] lpsd;
} 
parameters {
real mum;
real<lower=0> sigmam;
vector[M] m;
}
model {
for (i in 1:M){
 m[i] ~ normal(mum, sigmam);
 logitpi[i] ~ normal(m[i], lpsd[i]);
 sigmam ~ exponential(1);
}
}
generated quantities {
 real pi0rep;
 pi0rep = normal_rng(mum, sigmam);
}
"

h1stan <- stan(model_code=stmodel, data=dat, init=ini, chains=1, iter=nSamples, refresh=0)
h2stan <- stan(model_code=stmodel, data=dat2, init=ini, chains=1, iter=nSamples, refresh=0)

p0int <- plogis(summary(h1stan)$summary["pi0rep",c("2.5%","50%","97.5%")])
p1int <- plogis(summary(h2stan)$summary["pi0rep",c("2.5%","50%","97.5%")])
pint <- rbind(p0int, p1int)

area <- paste("Area",1:M)
datf <- data.frame(area, pi=pi1, lpsd=lpsd1)
datf2 <- data.frame(area, pi=pi2, lpsd=lpsd2)
datf$het <- "Lower heterogeneity"
datf2$het <- "Higher heterogeneity"
datf <- rbind(datf, datf2) %>%
  mutate(
    logitpi = qlogis(pi),
    plower = plogis(logitpi + qnorm(0.025)*lpsd),
    pupper = plogis(logitpi + qnorm(0.975)*lpsd),
    type = "data")

resf <- data.frame(area = rep("Prediction for area of interest", 2),
                   het = c("Lower heterogeneity", "Higher heterogeneity"),
                   type = rep("pred", 2),
                   pi = pint[,"50%"],
                   plower = pint[,"2.5%"],
                   pupper = pint[,"97.5%"])

resf <- full_join(datf, resf)
resf$area <- factor(resf$area, levels=rev(sort(unique(resf$area))))

## Figure 5. "Example health impact model informed by data from multiple areas
## under a hierarchical model"

ggplot(resf, aes(x=area, y=pi, col=type, lty=type)) +
  coord_flip() +
  geom_point() +
  geom_errorbar(aes(ymin=plower, ymax=pupper), width=0.1) +
  xlab("") +
  facet_wrap(vars(het), nrow=1) + 
  ylab("Proportion of PM2.5 due to transport") + ylim(0,1) +
  scale_colour_manual(values=c("black","red")) +
  theme(legend.position = "none")

pi0rep1 <- as.vector(rstan::extract(h1stan, "pi0rep")[[1]])
pi0rep2 <- as.vector(rstan::extract(h2stan, "pi0rep")[[1]])

## Calculate EVPPI under the hierarchical model 

ns <- 5000
inc_diff_lohet <- model(mu[1:ns], pi0rep1, dr[1:ns,])
inc_diff_hihet <- model(mu[1:ns], pi0rep2, dr[1:ns,])
slo <- sd(inc_diff_lohet)
shi <- sd(inc_diff_hihet)
sloafter <- sqrt(var(inc_diff_lohet) - evppivar(inc_diff_lohet, pi0rep1)$evppi)
shiafter <- sqrt(var(inc_diff_hihet) - evppivar(inc_diff_hihet, pi0rep2)$evppi)


## Section 6.4. Estimating the expected value of imperfect published information 

## ----------------------------------------------------------------------------------
## Determine the effective sample size of the proposed study 
nptransp <- round(mean(ptransp)/(1-mean(ptransp)) / var(ptransp)  - 1)

## Calculate EVSI, assuming the study produces a binomial outcome given this effective sample size
evsi_second <- evsivar(inc_diff, inputs=inputs, pars="ptransp", study="binary", n=nptransp)$evsi

## Convert to estimated SD remaining after doing the study 
sdr_second <- round(sqrt(sd(inc_diff)^2 - evsi_second))
